# Supplementary material for: Lake Poso's shrimp fauna revisited: the description of five new species of the genus Caridina (Crustacea, Decapoda, Atyidae) more than doubles the number of endemic lacustrine species
Source: Zookeys. 2021 Jan 4;1009:81–122. doi: 10.3897/zookeys.1009.54303 (PMC7801368; doi:10.3897/zookeys.1009.54303)
Supplement: XML Treatment for Caridina fusca [file zookeys.1009.54303-treatment1.xml]

<!DOCTYPE tp:taxon-treatment
  PUBLIC "-//TaxonX//DTD Taxonomic Treatment Publishing DTD v0 20100105//EN" "tax-treatment-NSO.dtd">
<tp:taxon-treatment xmlns:tp="http://www.plazi.org/taxpub"><tp:treatment-meta><kwd-group><label>Taxon classification</label><kwd><named-content xmlns:xlink="http://www.w3.org/1999/xlink" content-type="kingdom">Animalia</named-content></kwd><kwd><named-content xmlns:xlink="http://www.w3.org/1999/xlink" content-type="order">Decapoda</named-content></kwd><kwd><named-content xmlns:xlink="http://www.w3.org/1999/xlink" content-type="family">Atyidae</named-content></kwd></kwd-group><mixed-citation publication-type="journal"><person-group><name><surname>Klotz</surname><given-names>Werner</given-names></name><name><surname>von Rintelen</surname><given-names>Thomas</given-names></name><name><surname>Wowor</surname><given-names>Daisy</given-names></name><name><surname>Lukhaup</surname><given-names>Chris</given-names></name><name><surname>von Rintelen</surname><given-names>Kristina</given-names></name></person-group><article-title>Lake Poso's shrimp fauna revisited: the description of five new species of the genus <italic><tp:taxon-name><tp:taxon-name-part taxon-name-part-type="genus" reg="Caridina">Caridina</tp:taxon-name-part></tp:taxon-name></italic> (<tp:taxon-name><tp:taxon-name-part taxon-name-part-type="subphylum">Crustacea</tp:taxon-name-part></tp:taxon-name>, <tp:taxon-name><tp:taxon-name-part taxon-name-part-type="order">Decapoda</tp:taxon-name-part></tp:taxon-name>, <tp:taxon-name><tp:taxon-name-part taxon-name-part-type="family">Atyidae</tp:taxon-name-part></tp:taxon-name>) more than doubles the number of endemic lacustrine species</article-title><source>Zookeys</source><day>04</day><month>1</month><year>2021</year><volume>1009</volume><fpage>81</fpage><lpage>122</lpage><pub-id pub-id-type="doi">10.3897/zookeys.1009.54303</pub-id></mixed-citation></tp:treatment-meta><tp:nomenclature><tp:taxon-name><object-id xmlns:xlink="http://www.w3.org/1999/xlink" content-type="arpha" xlink:type="simple">D12AFA09-BC83-5962-B40C-1CB846E9BABB</object-id>
                <tp:taxon-name-part taxon-name-part-type="genus" reg="Caridina">Caridina</tp:taxon-name-part>
                <tp:taxon-name-part taxon-name-part-type="species" reg="fusca">fusca</tp:taxon-name-part>
                <object-id xmlns:xlink="http://www.w3.org/1999/xlink" content-type="zoobank" xlink:type="simple">http://zoobank.org/C6EF012A-7452-4C07-9E21-0FC6B2BC3082</object-id>
              </tp:taxon-name><tp:taxon-authority>Klotz, Wowor &amp; K. von Rintelen</tp:taxon-authority><tp:taxon-status xmlns:xlink="http://www.w3.org/1999/xlink" xlink:type="simple">sp. nov.</tp:taxon-status><xref ref-type="fig" rid="F3">Figures 3H</xref><xref ref-type="fig" rid="F5">, 5</xref><xref ref-type="fig" rid="F6">, 6</xref></tp:nomenclature><tp:treatment-sec sec-type="description"><title>Material examined.</title><p><bold>Holotype</bold>: ov. ♀ <abbrev xmlns:xlink="http://www.w3.org/1999/xlink" xlink:title="carapace lengt" id="ABBRID0ELNAG" xlink:type="simple">cl</abbrev>. 2.9 mm (<named-content xmlns:xlink="http://www.w3.org/1999/xlink" content-type="dwc:institutional_code" xlink:type="simple">MZB</named-content> Cru 5031), Indonesia, Central Sulawesi, Lake Poso, E shore, S of Tentena, dive at small cape, 15 m, <named-content xmlns:xlink="http://www.w3.org/1999/xlink" content-type="dwc:verbatimCoordinates" xlink:type="simple"><named-content content-type="geo-json" specific-use="{&#34;type&#34;:&#34;Point&#34;,&#34;coordinates&#34;:[120.638833,-1.773167]}" id="NCID0EXNAG" xlink:type="simple">1°46.39'S, 120°38.33'E</named-content></named-content>, M. Glaubrecht and T. von Rintelen leg., 12 May 2007. <bold>Paratypes</bold>: 1 ov. ♀ <abbrev xmlns:xlink="http://www.w3.org/1999/xlink" xlink:title="carapace lengt" id="ABBRID0E5NAG" xlink:type="simple">cl</abbrev>. 2.7 mm, 1 ♂ <abbrev xmlns:xlink="http://www.w3.org/1999/xlink" xlink:title="carapace lengt" id="ABBRID0ECOAG" xlink:type="simple">cl</abbrev>. 2.3 mm (<named-content xmlns:xlink="http://www.w3.org/1999/xlink" content-type="dwc:institutional_code" xlink:type="simple">MZB</named-content> Cru 5032), 2 ♀♀ <abbrev xmlns:xlink="http://www.w3.org/1999/xlink" xlink:title="carapace lengt" id="ABBRID0ELOAG" xlink:type="simple">cl</abbrev>. 2.9 and 3.1 mm (<named-content xmlns:xlink="http://www.w3.org/1999/xlink" content-type="dwc:institutional_code" xlink:type="simple">ZMB</named-content> 29518), same data as holotype; 1 ov. ♀ <abbrev xmlns:xlink="http://www.w3.org/1999/xlink" xlink:title="carapace lengt" id="ABBRID0EUOAG" xlink:type="simple">cl</abbrev>. 2.8 mm (<named-content xmlns:xlink="http://www.w3.org/1999/xlink" content-type="dwc:institutional_code" xlink:type="simple">MZB</named-content> Cru 5033), Lake Poso, E shore, S of Tentena, dive at small cape, 15 m, <named-content xmlns:xlink="http://www.w3.org/1999/xlink" content-type="dwc:verbatimCoordinates" xlink:type="simple"><named-content content-type="geo-json" specific-use="{&#34;type&#34;:&#34;Point&#34;,&#34;coordinates&#34;:[120.638783,-1.773233]}" id="NCID0EAPAG" xlink:type="simple">1°46.394'S, 120°38.327'E</named-content></named-content>, coll. J. Pfaender and T. von Rintelen leg., 21 Sep. 2015; 1 ♀ <abbrev xmlns:xlink="http://www.w3.org/1999/xlink" xlink:title="carapace lengt" id="ABBRID0EFPAG" xlink:type="simple">cl</abbrev>. 2.4 mm (<named-content xmlns:xlink="http://www.w3.org/1999/xlink" content-type="dwc:institutional_code" xlink:type="simple">ZMB</named-content> 29622), Lake Poso, E shore, S of Tentena, dive at small cape, 10 m, <named-content xmlns:xlink="http://www.w3.org/1999/xlink" content-type="dwc:verbatimCoordinates" xlink:type="simple"><named-content content-type="geo-json" specific-use="{&#34;type&#34;:&#34;Point&#34;,&#34;coordinates&#34;:[120.638783,-1.773233]}" id="NCID0ERPAG" xlink:type="simple">1°46.394'S, 120°38.327'E</named-content></named-content>, coll. J. Pfaender and T. von Rintelen leg., 21 Sep. 2015; 1 ov. ♀ <abbrev xmlns:xlink="http://www.w3.org/1999/xlink" xlink:title="carapace lengt" id="ABBRID0EWPAG" xlink:type="simple">cl</abbrev>. 2.7 mm (<named-content xmlns:xlink="http://www.w3.org/1999/xlink" content-type="dwc:institutional_code" xlink:type="simple">MZB</named-content> Cru 5034), 1 ♀ <abbrev xmlns:xlink="http://www.w3.org/1999/xlink" xlink:title="carapace lengt" id="ABBRID0E6PAG" xlink:type="simple">cl</abbrev>. 2.5 mm (<named-content xmlns:xlink="http://www.w3.org/1999/xlink" content-type="dwc:institutional_code" xlink:type="simple">ZMB</named-content> 30223), Lake Poso, E shore, S of Tentena, dive at small cape, 15 m, <named-content xmlns:xlink="http://www.w3.org/1999/xlink" content-type="dwc:verbatimCoordinates" xlink:type="simple"><named-content content-type="geo-json" specific-use="{&#34;type&#34;:&#34;Point&#34;,&#34;coordinates&#34;:[120.638783,-1.773233]}" id="NCID0ELQAG" xlink:type="simple">1°46.394'S, 120°38.327'E</named-content></named-content>, coll. T. von Rintelen and W. Klotz leg., 12 May 2017; 1 ov. ♀ <abbrev xmlns:xlink="http://www.w3.org/1999/xlink" xlink:title="carapace lengt" id="ABBRID0EQQAG" xlink:type="simple">cl</abbrev>. 2.9 mm (<named-content xmlns:xlink="http://www.w3.org/1999/xlink" content-type="dwc:institutional_code" xlink:type="simple">ZMB</named-content> 30715), Lake Poso, W shore, Bay S of cape, in ca. 6 m depth, <named-content xmlns:xlink="http://www.w3.org/1999/xlink" content-type="dwc:verbatimCoordinates" xlink:type="simple"><named-content content-type="geo-json" specific-use="{&#34;type&#34;:&#34;Point&#34;,&#34;coordinates&#34;:[120.555250,-1.923467]}" id="NCID0E3QAG" xlink:type="simple">1°55.408'S, 120°33.315'E</named-content></named-content>, coll. T. von Rintelen leg., 4 Jul. 2018. 1 ov. ♀ <abbrev xmlns:xlink="http://www.w3.org/1999/xlink" xlink:title="carapace lengt" id="ABBRID0EBRAG" xlink:type="simple">cl</abbrev>. 2.4 mm (<named-content xmlns:xlink="http://www.w3.org/1999/xlink" content-type="dwc:institutional_code" xlink:type="simple">MZB</named-content> Cru 5090), Lake Poso, E shore, small bay within mouth of outlet, <named-content xmlns:xlink="http://www.w3.org/1999/xlink" content-type="dwc:verbatimCoordinates" xlink:type="simple"><named-content content-type="geo-json" specific-use="{&#34;type&#34;:&#34;Point&#34;,&#34;coordinates&#34;:[120.639667,-1.771667]}" id="NCID0ENRAG" xlink:type="simple">1°46.30'S, 120°38.38'E</named-content></named-content>, T. von Rintelen leg., 14 Jul 2019.</p></tp:treatment-sec><tp:treatment-sec sec-type="description" id="SECID0ESRAG"><title>Description.</title><p><bold><italic>Cephalothorax and cephalic appendages</italic>.</bold> Postorbital carapace length 2.4–2.8 mm (n = 10). Rostrum (Fig. <xref ref-type="fig" rid="F5">5A–C</xref>) moderately long, straight or slightly sigmoid, reaching to end of antennular peduncle, dorsal and ventral margin armed throughout almost to tip, 0.78–0.94 (median 0.87, n = 7) times as long as carapace, rostral formula 5–7 + 12–17 / 7–9. Antennal spine fused with or slightly separated from orbital margin. Pterygostomial angle broadly rounded. Eyes well developed with globular cornea. Antennular peduncle (Fig. <xref ref-type="fig" rid="F5">5A, C, H</xref>), 0.84–0.90 (median 0.86, n = 4) times as long as carapace, first segment 1.71–2.14 (median 1.81, n = 4) times as long as second segment, second segment 2.33–3.00 (median 2.83, n = 4) times longer than third segment. Tooth on distolateral margin of first segment of antennular peduncle acute. Stylocerite reaching to 0.85–0.89 (median 0.87, n = 4) of first segment of antennular peduncle. Scaphocerite (Fig. <xref ref-type="fig" rid="F5">5I</xref>) 3.81–4.00 (median 3.90, n = 2) times as long as wide, inner and distal margin beset with plumose setae.</p><fig id="F5" position="float" orientation="portrait"><object-id xmlns:xlink="http://www.w3.org/1999/xlink" content-type="doi" xlink:type="simple">10.3897/zookeys.1009.54303.figure5</object-id><object-id xmlns:xlink="http://www.w3.org/1999/xlink" content-type="arpha" xlink:type="simple">6B61DCE4-5279-5221-AE3F-49B984776FF4</object-id><label>Figure 5.</label><caption><p><italic><tp:taxon-name><tp:taxon-name-part taxon-name-part-type="genus" reg="Caridina">Caridina</tp:taxon-name-part> <tp:taxon-name-part taxon-name-part-type="species" reg="fusca">fusca</tp:taxon-name-part></tp:taxon-name></italic> sp. nov. Morphology 1. Paratype ov. ♀, <abbrev xmlns:xlink="http://www.w3.org/1999/xlink" xlink:title="carapace lengt" id="ABBRID0E3SAG" xlink:type="simple">cl</abbrev>. 2.7 mm, <named-content xmlns:xlink="http://www.w3.org/1999/xlink" content-type="dwc:institutional_code" xlink:type="simple">MZB</named-content> Cru 5034 <bold>A</bold> cephalothorax and cephalic appendages <bold>C</bold> rostrum <bold>D</bold> preanal carina <bold>E</bold> uropodal diaeresis <bold>F, G</bold> telson <bold>I</bold> scaphocerite <bold>J</bold> distal part of mandible <bold>K</bold> maxillula <bold>M</bold> first maxilliped <bold>N</bold> Palp of first maxilliped <bold>O</bold> second maxilliped <bold>P</bold> third maxilliped; paratype ov. ♀, <abbrev xmlns:xlink="http://www.w3.org/1999/xlink" xlink:title="carapace lengt" id="ABBRID0E4TAG" xlink:type="simple">cl</abbrev>. 2.7 mm, <named-content xmlns:xlink="http://www.w3.org/1999/xlink" content-type="dwc:institutional_code" xlink:type="simple">MZB</named-content> Cru 5032 <bold>B</bold> rostrum <bold>H</bold> antennular peduncle <bold>L</bold> maxilla. Scale bars: 1 mm (<bold>A–C, F, H, I</bold>); 0.5 mm (<bold>D, E, G, J–M, O</bold>); 0.1 mm (<bold>N</bold>).</p></caption><graphic xmlns:xlink="http://www.w3.org/1999/xlink" xlink:href="zookeys-1009-081-g005.jpg" position="float" orientation="portrait" xlink:type="simple" id="oo_493862.jpg"><uri content-type="original_file" xlink:type="simple">https://binary.pensoft.net/fig/493862</uri></graphic></fig><p><bold>Abdominal somites, telson, and uropods.</bold> Sixth abdominal somite 0.54–0.58 (median 0.56, n = 4) times carapace length, 1.53–2.21 (median 1.77, n = 4) times as long as fifth somite, 0.94–1.00 (median 0.98, n = 4) times as long as telson. Distal margin of telson (Fig. <xref ref-type="fig" rid="F5">5F, G</xref>) convex without a median projection, with three pairs of short spiniform setae dorsally and one pair of short spiniform setae dorsolaterally; distal end with six long spiniform setae, lateral pair longer than others. Preanal carina (Fig. <xref ref-type="fig" rid="F5">5D</xref>) with a hook-like spine. Uropodal diaeresis (Fig. <xref ref-type="fig" rid="F5">5E</xref>) with 11–13 short movable spiniform setae, outermost ones shorter than lateral angle.</p><p><bold><italic>Mouthparts and branchiae</italic>.</bold> Incisor process of mandible (Fig. <xref ref-type="fig" rid="F5">5J</xref>) ending in irregular teeth, molar process truncated. Lower lacinia of maxillula (Fig. <xref ref-type="fig" rid="F5">5K</xref>) broadly rounded, upper lacinia elongate, with numerous distinct teeth on inner margin, palp slender with few pappose setae and one conical spiniform seta near tip. Upper endites of maxilla (Fig. <xref ref-type="fig" rid="F5">5L</xref>) subdivided, palp slender, scaphognathite tapering posteriorly, fringed with long, curved setae at posterior margin. Palp of first maxilliped (Fig. <xref ref-type="fig" rid="F5">5M, N</xref>) ending in a slender triangular extension. Podobranch on second maxilliped (Fig. <xref ref-type="fig" rid="F5">5O</xref>) reduced to a lamina. Third maxilliped (Fig. <xref ref-type="fig" rid="F5">5P</xref>) with one well developed and one small arthrobranch, ultimate segment of maxilliped shorter than penultimate segment. First pereiopod with a small arthrobranch. Pleurobranchs present on all pereiopods. Epipod slightly reduced (without distal hook) on third maxilliped, absent from all pereiopods.</p><p><bold><italic><tp:taxon-name><tp:taxon-name-part taxon-name-part-type="genus" reg="Pereiopods">Pereiopods</tp:taxon-name-part></tp:taxon-name></italic>.</bold> Chelae of first and second pereiopods (Fig. <xref ref-type="fig" rid="F6">6A, B</xref>) well developed; chela of first pereiopod 2.29–2.73 (median 2.33, n = 7) times as long as wide, 1.17–1.34 (median 1.31, n = 7) times length of carpus; tips of fingers rounded, without hooks, with tufts of hairs near tip; dactylus 0.94–1.21 (median 1.11, n = 7) times as long as palm; carpus slender, hardly excavated distally, 2.33–3.00 (median 2.58, n = 7) times as long as wide, 1.21–1.32 (median 1.29, n = 5) times length of merus. Merus 2.32–3.43 (median 2.83, n = 5) times as long as wide, 0.85–0.96 (median 0.86, n = 4) times as long as ischium. Chela of second pereiopod 2.70–3.94 (median 3.31, n = 4) times as long as wide, 0.62–0.87 (median 0.74, n = 7) times length of carpus; tips of fingers rounded, without hooks, with tufts of hairs near tip; dactylus 1.11–1.50 (median 1.21, n = 7) times as long as palm; carpus 4.89–7.17 (median 6.14, n = 7) times as long as wide, 1.33–1.51 (median 1.46, n = 7) times as long as merus; merus 4.00–6.40 (median 4.71, n = 7) times as long as wide, 0.82–1.06 (median 0.94, n = 4) times as long as ischium. Third pereiopod (Fig. <xref ref-type="fig" rid="F6">6C, D</xref>) not sexually dimorphic, dactylus 4.00–4.67 (median 4.13, n = 4) times as long as wide (terminal claw and spiniform setae on flexor margin included), terminating in one large claw with 3–6 stout spiniform setae on flexor margin; propodus slender, 8.40–12.00 (median 9.22, n = 4) times as long as wide, 2.63–3.24 (median 2.92, n = 4) times as long as dactylus; carpus bearing one strong and three or four small spiniform setae on posterior margin of outer surface, 4.63–5.13 (median 4.86, n = 3) times as long as wide, 0.73–0.81 (median 0.75, n = 4) times as long as propodus; merus slender, 5.84–6.70 (median 6.46, n = 3) times as long as wide, 1.97–2.05 (median 1.97, n = 4) times as long as carpus, bearing 3–5 strong spiniform setae on posterior margin of outer surface. Ischium with one spiniform seta. Fifth pereiopod (Fig. <xref ref-type="fig" rid="F6">6E, F</xref>) slender, dactylus 5.67 times as long as wide (terminal claw and serrate setae on flexor margin included), terminating in one large claw with 34–36 serrate setae on flexor margin; propodus slender, 10.89–15.43 (median 13.16, n = 2) times as long as wide, 3.18 times length of dactylus, carpus bearing one strong and three small spiniform setae on posterior margin of outer surface, 0.53 times as long as propodus; merus slender, 7.83 times as long as wide, 1.81 times length of carpus, bearing two strong spiniform setae on posterior margin of outer surface. Ischium without a strong spiniform seta.</p><fig id="F6" position="float" orientation="portrait"><object-id xmlns:xlink="http://www.w3.org/1999/xlink" content-type="doi" xlink:type="simple">10.3897/zookeys.1009.54303.figure6</object-id><object-id xmlns:xlink="http://www.w3.org/1999/xlink" content-type="arpha" xlink:type="simple">B286ECB9-DB54-5FC9-A9C2-106D7BFB6A0B</object-id><label>Figure 6.</label><caption><p><italic><tp:taxon-name><tp:taxon-name-part taxon-name-part-type="genus" reg="Caridina">Caridina</tp:taxon-name-part> <tp:taxon-name-part taxon-name-part-type="species" reg="fusca">fusca</tp:taxon-name-part></tp:taxon-name></italic> sp. nov. Morphology 2. Paratype ov. ♀, <abbrev xmlns:xlink="http://www.w3.org/1999/xlink" xlink:title="carapace lengt" id="ABBRID0ERXAG" xlink:type="simple">cl</abbrev>. 2.7 mm, <named-content xmlns:xlink="http://www.w3.org/1999/xlink" content-type="dwc:institutional_code" xlink:type="simple">ZMB</named-content> 30223 <bold>A</bold> first pereiopod <bold>B</bold> second pereiopod <bold>C</bold> third pereiopod <bold>D</bold> dactylus of third pereiopod; paratype ov. ♀, <abbrev xmlns:xlink="http://www.w3.org/1999/xlink" xlink:title="carapace lengt" id="ABBRID0ECYAG" xlink:type="simple">cl</abbrev>. 2.7 mm, <named-content xmlns:xlink="http://www.w3.org/1999/xlink" content-type="dwc:institutional_code" xlink:type="simple">ZMB</named-content> 29518 <bold>E</bold> fifth pereiopod <bold>F</bold> dactylus of fifth pereiopod; paratype ♂, <abbrev xmlns:xlink="http://www.w3.org/1999/xlink" xlink:title="carapace lengt" id="ABBRID0EPYAG" xlink:type="simple">cl</abbrev>. 2.3 mm, <named-content xmlns:xlink="http://www.w3.org/1999/xlink" content-type="dwc:institutional_code" xlink:type="simple">MZB</named-content> Cru 5032 <bold>G</bold> appendix masculina on male second pleopod. Scale bars: 1 mm (<bold>A–C, E</bold>); 0.5 mm (<bold>D, F, G</bold>).</p></caption><graphic xmlns:xlink="http://www.w3.org/1999/xlink" xlink:href="zookeys-1009-081-g006.jpg" position="float" orientation="portrait" xlink:type="simple" id="oo_493863.jpg"><uri content-type="original_file" xlink:type="simple">https://binary.pensoft.net/fig/493863</uri></graphic></fig><p><bold><italic>Pleopods</italic>.</bold> Appendix masculina (Fig. <xref ref-type="fig" rid="F6">6G</xref>) on male second pleopod stick-like, with long spiniform setae on inner and distal margin, few pappose setae on basal part, appendix interna reaching to ~ 0.8 of appendix masculina.</p></tp:treatment-sec><tp:treatment-sec sec-type="Colouration" id="SECID0EOZAG"><title>Colouration.</title><p>Body dark reddish or brown with tiny light bluish dots, well-defined white transversal bands on the first, third, fifth, and sixth abdominal segments (Fig. <xref ref-type="fig" rid="F3">3H</xref>).</p></tp:treatment-sec><tp:treatment-sec sec-type="Reproductive biology and larval development" id="SECID0EYZAG"><title>Reproductive biology and larval development.</title><p>Ovigerous females with few eggs (35, n = 1). Size of eggs 0.77–0.81 × 0.44–0.49 mm (n = 3).</p></tp:treatment-sec><tp:treatment-sec sec-type="etymology" id="SECID0E4ZAG"><title>Etymology.</title><p>The Latin word <italic>fuscus</italic> refers to the species’ dark reddish or brown colouration (Fig. <xref ref-type="fig" rid="F3">3H</xref>).</p></tp:treatment-sec><tp:treatment-sec sec-type="distribution" id="SECID0EJ1AG"><title>Distribution.</title><p><italic><tp:taxon-name><tp:taxon-name-part taxon-name-part-type="genus" reg="Caridina">Caridina</tp:taxon-name-part> <tp:taxon-name-part taxon-name-part-type="species" reg="fusca">fusca</tp:taxon-name-part></tp:taxon-name></italic> sp. nov. is endemic to Lake Poso. Specimens were found at two localities within the lake, in a small bay south of the town of Tentena at the east shore and in a bay at the west shore.</p></tp:treatment-sec><tp:treatment-sec sec-type="ecology" id="SECID0E11AG"><title>Ecology.</title><p><italic><tp:taxon-name><tp:taxon-name-part taxon-name-part-type="genus" reg="Caridina">Caridina</tp:taxon-name-part> <tp:taxon-name-part taxon-name-part-type="species" reg="fusca">fusca</tp:taxon-name-part></tp:taxon-name></italic> sp. nov. is found under rocks in deep water (more than 5 m depth), while the morphologically similar species <italic><tp:taxon-name><tp:taxon-name-part taxon-name-part-type="genus" reg="Caridina">C.</tp:taxon-name-part> <tp:taxon-name-part taxon-name-part-type="species" reg="sarasinorum">sarasinorum</tp:taxon-name-part></tp:taxon-name></italic> is usually found on various kinds of substrate like deposits of leaf litter, on wood or macrophytes (<xref ref-type="bibr" rid="B27">von Rintelen and Cai 2009</xref>).</p></tp:treatment-sec><tp:treatment-sec sec-type="remarks" id="SECID0E12AG"><title>Remarks.</title><p>In life colouration, <italic><tp:taxon-name><tp:taxon-name-part taxon-name-part-type="genus" reg="Caridina">C.</tp:taxon-name-part> <tp:taxon-name-part taxon-name-part-type="species" reg="fusca">fusca</tp:taxon-name-part></tp:taxon-name></italic> sp. nov. might be confused with <italic><tp:taxon-name><tp:taxon-name-part taxon-name-part-type="genus" reg="Caridina">C.</tp:taxon-name-part> <tp:taxon-name-part taxon-name-part-type="species" reg="sarasinorum">sarasinorum</tp:taxon-name-part></tp:taxon-name></italic>, also endemic to Lake Poso. In the latter, the transversal bands on the abdomen are less defined and scraggy compared to the sharply defined straight bands in <italic><tp:taxon-name><tp:taxon-name-part taxon-name-part-type="genus" reg="Caridina">C.</tp:taxon-name-part> <tp:taxon-name-part taxon-name-part-type="species" reg="fusca">fusca</tp:taxon-name-part></tp:taxon-name></italic> sp. nov. In preserved condition <italic><tp:taxon-name><tp:taxon-name-part taxon-name-part-type="genus" reg="Caridina">C.</tp:taxon-name-part> <tp:taxon-name-part taxon-name-part-type="species" reg="fusca">fusca</tp:taxon-name-part></tp:taxon-name></italic> sp. nov. can be differentiated from <italic><tp:taxon-name><tp:taxon-name-part taxon-name-part-type="genus" reg="Caridina">C.</tp:taxon-name-part> <tp:taxon-name-part taxon-name-part-type="species" reg="sarasinorum">sarasinorum</tp:taxon-name-part></tp:taxon-name></italic> by the rostrum reaching to the end of the antennular peduncle, the dorsal and ventral margin armed throughout almost to the tip vs. reaching to the distal margin of the scaphocerite or beyond, unarmed in anterior one-third to half of the dorsal margin in <italic><tp:taxon-name><tp:taxon-name-part taxon-name-part-type="genus" reg="Caridina">C.</tp:taxon-name-part> <tp:taxon-name-part taxon-name-part-type="species" reg="sarasinorum">sarasinorum</tp:taxon-name-part></tp:taxon-name></italic>. Epipods are reduced on the third maxilliped and absent on all pereiopods of <italic><tp:taxon-name><tp:taxon-name-part taxon-name-part-type="genus" reg="Caridina">C.</tp:taxon-name-part> <tp:taxon-name-part taxon-name-part-type="species" reg="fusca">fusca</tp:taxon-name-part></tp:taxon-name></italic> sp. nov. vs. well-developed on the third maxilliped and first pereiopod, absent on second to fifth pereiopods in <italic><tp:taxon-name><tp:taxon-name-part taxon-name-part-type="genus" reg="Caridina">C.</tp:taxon-name-part> <tp:taxon-name-part taxon-name-part-type="species" reg="sarasinorum">sarasinorum</tp:taxon-name-part></tp:taxon-name></italic>. The chelae of the first pair of pereiopods are not inflated, 2.29–2.73 times as long as wide, 1.17–1.34 times as long as the carpus in <italic><tp:taxon-name><tp:taxon-name-part taxon-name-part-type="genus" reg="Caridina">C.</tp:taxon-name-part> <tp:taxon-name-part taxon-name-part-type="species" reg="fusca">fusca</tp:taxon-name-part></tp:taxon-name></italic> sp. nov. vs. slightly inflated, 1.74–2.10 times as long as wide, 1.35–1.48 times as long as the carpus in <italic><tp:taxon-name><tp:taxon-name-part taxon-name-part-type="genus" reg="Caridina">C.</tp:taxon-name-part> <tp:taxon-name-part taxon-name-part-type="species" reg="sarasinorum">sarasinorum</tp:taxon-name-part></tp:taxon-name></italic>. The carpi of the first pair of pereiopods are more slender (2.33–4.00 times as long as wide) and hardly excavated distally vs. more stout (1.75–2.22 times as long as wide) and slightly excavated distally in <italic><tp:taxon-name><tp:taxon-name-part taxon-name-part-type="genus" reg="Caridina">C.</tp:taxon-name-part> <tp:taxon-name-part taxon-name-part-type="species" reg="sarasinorum">sarasinorum</tp:taxon-name-part></tp:taxon-name></italic>.</p></tp:treatment-sec><tp:treatment-sec><!--Section generated to contain objects referenced in tp:taxon-treatment.--><fig id="F3" position="float" orientation="portrait"><object-id xmlns:xlink="http://www.w3.org/1999/xlink" content-type="doi" xlink:type="simple">10.3897/zookeys.1009.54303.figure3</object-id><object-id xmlns:xlink="http://www.w3.org/1999/xlink" content-type="arpha" xlink:type="simple">CE5FBBF7-667F-5AAB-A0DE-40144EFC2F04</object-id><label>Figure 3.</label><caption><p>Living specimens of <italic><tp:taxon-name><tp:taxon-name-part taxon-name-part-type="genus" reg="Caridina">Caridina</tp:taxon-name-part></tp:taxon-name></italic> spp in Lake Poso 2. <bold>A, B</bold><italic><tp:taxon-name><tp:taxon-name-part taxon-name-part-type="genus" reg="Caridina">Caridina</tp:taxon-name-part> <tp:taxon-name-part taxon-name-part-type="species" reg="mayamareenae">mayamareenae</tp:taxon-name-part></tp:taxon-name></italic> sp. nov. <bold>C</bold><italic><tp:taxon-name><tp:taxon-name-part taxon-name-part-type="genus" reg="Caridina">C.</tp:taxon-name-part> <tp:taxon-name-part taxon-name-part-type="species" reg="lilianae">lilianae</tp:taxon-name-part></tp:taxon-name></italic> sp. nov. <bold>D</bold> Two snail species <italic><tp:taxon-name><tp:taxon-name-part taxon-name-part-type="genus" reg="Celetaia">Celetaia</tp:taxon-name-part> <tp:taxon-name-part taxon-name-part-type="species" reg="persculpta">persculpta</tp:taxon-name-part></tp:taxon-name></italic> and <italic><tp:taxon-name><tp:taxon-name-part taxon-name-part-type="genus" reg="Tylomelania">Tylomelania</tp:taxon-name-part></tp:taxon-name></italic> sp. on soft substrate. Empty shells of these species are shelter for <italic><tp:taxon-name><tp:taxon-name-part taxon-name-part-type="genus" reg="Caridina">C.</tp:taxon-name-part> <tp:taxon-name-part taxon-name-part-type="species" reg="mayamareenae">mayamareenae</tp:taxon-name-part></tp:taxon-name></italic> sp. nov. <bold>E, F</bold><italic><tp:taxon-name><tp:taxon-name-part taxon-name-part-type="genus" reg="Caridina">C.</tp:taxon-name-part> <tp:taxon-name-part taxon-name-part-type="species" reg="poso">poso</tp:taxon-name-part></tp:taxon-name></italic> sp. nov. <bold>G</bold><italic><tp:taxon-name><tp:taxon-name-part taxon-name-part-type="genus" reg="Caridina">C.</tp:taxon-name-part> <tp:taxon-name-part taxon-name-part-type="species" reg="marlenae">marlenae</tp:taxon-name-part></tp:taxon-name></italic> sp. nov. <bold>H</bold><italic><tp:taxon-name><tp:taxon-name-part taxon-name-part-type="genus" reg="Caridina">C.</tp:taxon-name-part> <tp:taxon-name-part taxon-name-part-type="species" reg="fusca">fusca</tp:taxon-name-part></tp:taxon-name></italic> sp. nov. Not to scale. All photographs: W. Klotz.</p></caption><graphic xmlns:xlink="http://www.w3.org/1999/xlink" xlink:href="zookeys-1009-081-g003.jpg" position="float" orientation="portrait" xlink:type="simple" id="oo_493860.jpg"><uri content-type="original_file" xlink:type="simple">https://binary.pensoft.net/fig/493860</uri></graphic></fig></tp:treatment-sec><ref-list><ref id="B27"><mixed-citation xmlns:xlink="http://www.w3.org/1999/xlink" xlink:type="simple"><person-group><name name-style="western"><surname>von Rintelen</surname><given-names>K</given-names></name><name name-style="western"><surname>Cai</surname><given-names>Y</given-names></name></person-group> (<year>2009</year>) <article-title>Radiation of endemic species flocks in ancient lakes: Systematic revision of the freshwater shrimp <italic><tp:taxon-name><tp:taxon-name-part taxon-name-part-type="genus">Caridina</tp:taxon-name-part></tp:taxon-name></italic> H. Milne Edwards, 1837 (<tp:taxon-name><tp:taxon-name-part taxon-name-part-type="subphylum">Crustacea</tp:taxon-name-part></tp:taxon-name>: <tp:taxon-name><tp:taxon-name-part taxon-name-part-type="order">Decapoda</tp:taxon-name-part></tp:taxon-name>: <tp:taxon-name><tp:taxon-name-part taxon-name-part-type="family">Atyidae</tp:taxon-name-part></tp:taxon-name>) from the ancient lakes of Sulawesi, Indonesia, with the description of eight new species.</article-title><source>The Raffles Bulletin of Zoology</source><volume>57</volume>: <fpage>343</fpage>–<lpage>452</lpage>.</mixed-citation></ref></ref-list></tp:taxon-treatment>
