# Supplementary material for: Lake Poso's shrimp fauna revisited: the description of five new species of the genus Caridina (Crustacea, Decapoda, Atyidae) more than doubles the number of endemic lacustrine species
Source: Zookeys. 2021 Jan 4;1009:81–122. doi: 10.3897/zookeys.1009.54303 (PMC7801368; doi:10.3897/zookeys.1009.54303)
Supplement: XML Treatment for Caridina lilianae [file zookeys.1009.54303-treatment2.xml]

<!DOCTYPE tp:taxon-treatment
  PUBLIC "-//TaxonX//DTD Taxonomic Treatment Publishing DTD v0 20100105//EN" "tax-treatment-NSO.dtd">
<tp:taxon-treatment xmlns:tp="http://www.plazi.org/taxpub"><tp:treatment-meta><kwd-group><label>Taxon classification</label><kwd><named-content xmlns:xlink="http://www.w3.org/1999/xlink" content-type="kingdom">Animalia</named-content></kwd><kwd><named-content xmlns:xlink="http://www.w3.org/1999/xlink" content-type="order">Decapoda</named-content></kwd><kwd><named-content xmlns:xlink="http://www.w3.org/1999/xlink" content-type="family">Atyidae</named-content></kwd></kwd-group><mixed-citation publication-type="journal"><person-group><name><surname>Klotz</surname><given-names>Werner</given-names></name><name><surname>von Rintelen</surname><given-names>Thomas</given-names></name><name><surname>Wowor</surname><given-names>Daisy</given-names></name><name><surname>Lukhaup</surname><given-names>Chris</given-names></name><name><surname>von Rintelen</surname><given-names>Kristina</given-names></name></person-group><article-title>Lake Poso's shrimp fauna revisited: the description of five new species of the genus <italic><tp:taxon-name><tp:taxon-name-part taxon-name-part-type="genus" reg="Caridina">Caridina</tp:taxon-name-part></tp:taxon-name></italic> (<tp:taxon-name><tp:taxon-name-part taxon-name-part-type="subphylum">Crustacea</tp:taxon-name-part></tp:taxon-name>, <tp:taxon-name><tp:taxon-name-part taxon-name-part-type="order">Decapoda</tp:taxon-name-part></tp:taxon-name>, <tp:taxon-name><tp:taxon-name-part taxon-name-part-type="family">Atyidae</tp:taxon-name-part></tp:taxon-name>) more than doubles the number of endemic lacustrine species</article-title><source>Zookeys</source><day>04</day><month>1</month><year>2021</year><volume>1009</volume><fpage>81</fpage><lpage>122</lpage><pub-id pub-id-type="doi">10.3897/zookeys.1009.54303</pub-id></mixed-citation></tp:treatment-meta><tp:nomenclature><tp:taxon-name><object-id xmlns:xlink="http://www.w3.org/1999/xlink" content-type="arpha" xlink:type="simple">6CDC012E-891C-5100-9469-C74124FDCE46</object-id>
                <tp:taxon-name-part taxon-name-part-type="genus" reg="Caridina">Caridina</tp:taxon-name-part>
                <tp:taxon-name-part taxon-name-part-type="species" reg="lilianae">lilianae</tp:taxon-name-part>
                <object-id xmlns:xlink="http://www.w3.org/1999/xlink" content-type="zoobank" xlink:type="simple">http://zoobank.org/89F09DAB-32A3-4C99-82C7-5400C8C2632F</object-id>
              </tp:taxon-name><tp:taxon-authority>Klotz, Wowor &amp; K. von Rintelen</tp:taxon-authority><tp:taxon-status xmlns:xlink="http://www.w3.org/1999/xlink" xlink:type="simple">sp. nov.</tp:taxon-status><xref ref-type="fig" rid="F3">Figures 3C</xref><xref ref-type="fig" rid="F7">, 7</xref><xref ref-type="fig" rid="F8">, 8</xref></tp:nomenclature><tp:treatment-sec><title>Material examined.</title><p><bold><italic>Holotype</italic></bold>: ov. ♀ <abbrev xmlns:xlink="http://www.w3.org/1999/xlink" xlink:title="carapace lengt" id="ABBRID0EUBBG" xlink:type="simple">cl</abbrev>. 3.1 mm (<named-content xmlns:xlink="http://www.w3.org/1999/xlink" content-type="dwc:institutional_code" xlink:type="simple">MZB</named-content> Cru 5035), Indonesia, Central Sulawesi, Lake Poso, E shore, S of Tentena, dredge in centre of bay, C. Lukhaup, T. von Rintelen, C. and F. Logemann leg., 17 Jun. 2011. <bold>Paratypes</bold>: 3 ov. ♀♀ <abbrev xmlns:xlink="http://www.w3.org/1999/xlink" xlink:title="carapace lengt" id="ABBRID0E6BBG" xlink:type="simple">cl</abbrev>. 2.8–2.9 mm (<named-content xmlns:xlink="http://www.w3.org/1999/xlink" content-type="dwc:institutional_code" xlink:type="simple">MZB</named-content> Cru 5036), 2 ov. ♀♀ <abbrev xmlns:xlink="http://www.w3.org/1999/xlink" xlink:title="carapace lengt" id="ABBRID0EICBG" xlink:type="simple">cl</abbrev>. 2.7 and 3.1 mm, 1 ♀ <abbrev xmlns:xlink="http://www.w3.org/1999/xlink" xlink:title="carapace lengt" id="ABBRID0EMCBG" xlink:type="simple">cl</abbrev>. 2.7 mm, 1 ♂ <abbrev xmlns:xlink="http://www.w3.org/1999/xlink" xlink:title="carapace lengt" id="ABBRID0EQCBG" xlink:type="simple">cl</abbrev>. 2.5 mm (<named-content xmlns:xlink="http://www.w3.org/1999/xlink" content-type="dwc:institutional_code" xlink:type="simple">ZMB</named-content> 29807), same data as holotype; 3 ♀♀ <abbrev xmlns:xlink="http://www.w3.org/1999/xlink" xlink:title="carapace lengt" id="ABBRID0EZCBG" xlink:type="simple">cl</abbrev>. 1.7–2.6 mm, 4 ♂♂ <abbrev xmlns:xlink="http://www.w3.org/1999/xlink" xlink:title="carapace lengt" id="ABBRID0E4CBG" xlink:type="simple">cl</abbrev>. 1.9–2.2 mm (<named-content xmlns:xlink="http://www.w3.org/1999/xlink" content-type="dwc:institutional_code" xlink:type="simple">MZB</named-content> Cru 5037), 1 ov. ♀ <abbrev xmlns:xlink="http://www.w3.org/1999/xlink" xlink:title="carapace lengt" id="ABBRID0EGDBG" xlink:type="simple">cl</abbrev>. 2.4 mm, 2 ♀♀ <abbrev xmlns:xlink="http://www.w3.org/1999/xlink" xlink:title="carapace lengt" id="ABBRID0EKDBG" xlink:type="simple">cl</abbrev>. 1.9 and 2.5 mm, 3 ♂♂ <abbrev xmlns:xlink="http://www.w3.org/1999/xlink" xlink:title="carapace lengt" id="ABBRID0EODBG" xlink:type="simple">cl</abbrev>. 1.9–2.2 mm (<named-content xmlns:xlink="http://www.w3.org/1999/xlink" content-type="dwc:institutional_code" xlink:type="simple">ZMB</named-content> 30197), Lake Poso, E shore, small bay within mouth of outlet, <named-content xmlns:xlink="http://www.w3.org/1999/xlink" content-type="dwc:verbatimCoordinates" xlink:type="simple"><named-content content-type="geo-json" specific-use="{&#34;type&#34;:&#34;Point&#34;,&#34;coordinates&#34;:[120.639667,-1.771667]}" id="NCID0E1DBG" xlink:type="simple">1°46.30'S, 120°38.38'E</named-content></named-content>, W. Klotz and T. von Rintelen leg., 12 May 2017; 1 ov. ♀ <abbrev xmlns:xlink="http://www.w3.org/1999/xlink" xlink:title="carapace lengt" id="ABBRID0E6DBG" xlink:type="simple">cl</abbrev>. 2.6 mm, 2 ♀♀ <abbrev xmlns:xlink="http://www.w3.org/1999/xlink" xlink:title="carapace lengt" id="ABBRID0EDEBG" xlink:type="simple">cl</abbrev>. 2.1 and 2,6 mm, 2 ♂♂ <abbrev xmlns:xlink="http://www.w3.org/1999/xlink" xlink:title="carapace lengt" id="ABBRID0EHEBG" xlink:type="simple">cl</abbrev>. 1.8 and 2.4 mm (<named-content xmlns:xlink="http://www.w3.org/1999/xlink" content-type="dwc:institutional_code" xlink:type="simple">MZB</named-content> 5038), 2 ov. ♀♀ <abbrev xmlns:xlink="http://www.w3.org/1999/xlink" xlink:title="carapace lengt" id="ABBRID0EQEBG" xlink:type="simple">cl</abbrev>. 2.5 and 2.7 mm, 2 ♀♀ <abbrev xmlns:xlink="http://www.w3.org/1999/xlink" xlink:title="carapace lengt" id="ABBRID0EUEBG" xlink:type="simple">cl</abbrev>. 2.6 mm, 3 ♂♂ <abbrev xmlns:xlink="http://www.w3.org/1999/xlink" xlink:title="carapace lengt" id="ABBRID0EYEBG" xlink:type="simple">cl</abbrev>. 2.0–3.0 mm (<named-content xmlns:xlink="http://www.w3.org/1999/xlink" content-type="dwc:institutional_code" xlink:type="simple">ZMB</named-content> 30713), Lake Poso, W shore, Bay N of Bancea, in 1.5–3 m depth, <named-content xmlns:xlink="http://www.w3.org/1999/xlink" content-type="dwc:verbatimCoordinates" xlink:type="simple"><named-content content-type="geo-json" specific-use="{&#34;type&#34;:&#34;Point&#34;,&#34;coordinates&#34;:[120.581283,-1.981833]}" id="NCID0EEFBG" xlink:type="simple">1°58.91'S, 120°34.877'E</named-content></named-content>, T. von Rintelen leg., 04 Aug. 2018; 1 ov. ♀ <abbrev xmlns:xlink="http://www.w3.org/1999/xlink" xlink:title="carapace lengt" id="ABBRID0EJFBG" xlink:type="simple">cl</abbrev>. 2.4 mm, 1 ♀ <abbrev xmlns:xlink="http://www.w3.org/1999/xlink" xlink:title="carapace lengt" id="ABBRID0ENFBG" xlink:type="simple">cl</abbrev>. 2.3 mm (<named-content xmlns:xlink="http://www.w3.org/1999/xlink" content-type="dwc:institutional_code" xlink:type="simple">ZMB</named-content> 30755), 2 ♀♀ <abbrev xmlns:xlink="http://www.w3.org/1999/xlink" xlink:title="carapace lengt" id="ABBRID0EWFBG" xlink:type="simple">cl</abbrev>. 2.1 and 2.3 mm, 1 ♂ <abbrev xmlns:xlink="http://www.w3.org/1999/xlink" xlink:title="carapace lengt" id="ABBRID0E1FBG" xlink:type="simple">cl</abbrev>. 1.9 mm (<named-content xmlns:xlink="http://www.w3.org/1999/xlink" content-type="dwc:institutional_code" xlink:type="simple">MZB</named-content> Cru 5091) Lake Poso: E shore, small bay within mouth of outlet, <named-content xmlns:xlink="http://www.w3.org/1999/xlink" content-type="dwc:verbatimCoordinates" xlink:type="simple"><named-content content-type="geo-json" specific-use="{&#34;type&#34;:&#34;Point&#34;,&#34;coordinates&#34;:[120.639667,-1.771667]}" id="NCID0EGGBG" xlink:type="simple">1°46.30'S, 120°38.38'E</named-content></named-content>, T. von Rintelen leg., 14 Jul 2019.</p></tp:treatment-sec><tp:treatment-sec sec-type="description" id="SECID0ELGBG"><title>Description.</title><p><bold><italic>Cephalothorax and cephalic appendages</italic>.</bold> Postorbital carapace length 1.7–3.1 mm (n = 33). Rostrum (Fig. <xref ref-type="fig" rid="F7">7A, B</xref>) very short, not overreaching distal margin of eyes, clearly convex on dorsal margin, abruptly tapering to a fine tip distally, 0.18–0.33 (median 0.26, n = 20) times as long as carapace, rostral formula 5–10 + 5–10 / 0. Antennal spine well separated from inferior orbital angle. Pterygostomial angle subrectangular. Eyes well developed with globular cornea. Antennular peduncle (Fig. <xref ref-type="fig" rid="F7">7A, G</xref>), 0.70–0.79 (median 0.75, n = 6) times as long as carapace in females, 0.92 (n = 1) times as long as carapace in male, first segment 2.08–2.70 (median 2.42, n = 7) times as long as second segment, second segment 1.67–2.75 (median 2.50, n = 7) times longer than third segment. Stylocerite reaching to 0.68–0.89 (median 0.77, n = 6) of first segment of antennular peduncle. Scaphocerite (Fig. <xref ref-type="fig" rid="F7">7H</xref>) 3.43–4.62 (median 4.02) times as long as wide.</p><fig id="F7" position="float" orientation="portrait"><object-id xmlns:xlink="http://www.w3.org/1999/xlink" content-type="doi" xlink:type="simple">10.3897/zookeys.1009.54303.figure7</object-id><object-id xmlns:xlink="http://www.w3.org/1999/xlink" content-type="arpha" xlink:type="simple">7EF5631F-FD72-5BD2-B4FF-229DA6B338B5</object-id><label>Figure 7.</label><caption><p><italic><tp:taxon-name><tp:taxon-name-part taxon-name-part-type="genus" reg="Caridina">Caridina</tp:taxon-name-part> <tp:taxon-name-part taxon-name-part-type="species" reg="lilianae">lilianae</tp:taxon-name-part></tp:taxon-name></italic> sp. nov. Morphology 1. Paratype ov. ♀, <abbrev xmlns:xlink="http://www.w3.org/1999/xlink" xlink:title="carapace lengt" id="ABBRID0EVHBG" xlink:type="simple">cl</abbrev>. 3.1 mm, <named-content xmlns:xlink="http://www.w3.org/1999/xlink" content-type="dwc:institutional_code" xlink:type="simple">ZMB</named-content> 29807 <bold>A</bold> cephalothorax and cephalic appendages <bold>C</bold> preanal carina <bold>D</bold> uropodal diaeresis <bold>G</bold> antennular peduncle <bold>H</bold> scaphocerite <bold>I</bold> mandible <bold>K</bold> maxilla <bold>L</bold> first maxilliped <bold>M</bold> Palp of first maxilliped; paratype ♂, <abbrev xmlns:xlink="http://www.w3.org/1999/xlink" xlink:title="carapace lengt" id="ABBRID0EQIBG" xlink:type="simple">cl</abbrev>. 2.2 mm, <named-content xmlns:xlink="http://www.w3.org/1999/xlink" content-type="dwc:institutional_code" xlink:type="simple">ZMB</named-content> 30197 <bold>B</bold> rostrum <bold>E, F</bold> telson <bold>J</bold> maxillula. Scale bars: 2 mm (<bold>A</bold>); 1 mm (<bold>B, E</bold>); 0.5 mm (<bold>C, D, F, M</bold>).</p></caption><graphic xmlns:xlink="http://www.w3.org/1999/xlink" xlink:href="zookeys-1009-081-g007.jpg" position="float" orientation="portrait" xlink:type="simple" id="oo_493864.jpg"><uri content-type="original_file" xlink:type="simple">https://binary.pensoft.net/fig/493864</uri></graphic></fig><p><bold><italic>Abdominal somites, telson and uropods</italic>.</bold> Sixth abdominal somite 0.68–0.88 (median 0.77, n = 6) times carapace length, 1.78–2.26 (median 2.00, n = 6) times as long as fifth somite, 1.08–1.29 (median 1.22, n = 6) times as long as telson. Telson (Fig. <xref ref-type="fig" rid="F7">7E, F</xref>) with distal margin rounded or convex without a median projection, with 2–4 pairs of short spiniform setae dorsally and one pair of short spiniform setae dorsolaterally; distal end with 4–8 long spiniform setae, lateral pair shorter than others. Preanal carina (Fig. <xref ref-type="fig" rid="F7">7C</xref>) with a distinct hook-like spine. Uropodal diaeresis (Fig. <xref ref-type="fig" rid="F7">7D</xref>) with seven or eight stout movable spiniform setae, outermost ones shorter than lateral angle.</p><p><bold><italic>Mouthparts and branchiae</italic>.</bold> Incisor process of mandible (Fig. <xref ref-type="fig" rid="F7">7I</xref>) ending in irregular teeth, molar process truncated. Lower lacinia of maxillula (Fig. <xref ref-type="fig" rid="F7">7J</xref>) ovate, upper lacinia elongate, with numerous distinct teeth on inner margin, palp slender with few pappose setae and one conical spiniform seta near tip. Upper endites of maxilla (Fig. <xref ref-type="fig" rid="F7">7K</xref>) subdivided, palp slender, scaphognathite tapering posteriorly, fringed with long, curved setae at posterior margin. Palp of first maxilliped (Fig. <xref ref-type="fig" rid="F7">7L, M</xref>) ending in blunt triangular shape. Podobranch on second maxilliped (Fig. <xref ref-type="fig" rid="F8">8A</xref>) reduced to a lamina. Third maxilliped (Fig. <xref ref-type="fig" rid="F8">8B</xref>) with one well developed and one strongly reduced arthrobranch, ultimate segment slightly shorter than penultimate segment. First pereiopod with an arthrobranch. Pleurobranchs present on all pereiopods. Epipod reduced (without distal hook) on third maxilliped, absent from all pereiopods (a vestigial epipod was seen in one of the specimens examined (Fig. <xref ref-type="fig" rid="F8">8C</xref>)).</p><p><bold><italic><tp:taxon-name><tp:taxon-name-part taxon-name-part-type="genus" reg="Pereiopods">Pereiopods</tp:taxon-name-part></tp:taxon-name></italic>.</bold> Chelae of first and second pereiopods (Fig. <xref ref-type="fig" rid="F8">8C–F</xref>) rather less developed and conspicuous small; chela of first pereiopod 3.43–4.62 (median 4.02, n = 2) times as long as wide, 0.94–0.96 (median 0.95, n = 2) times length of carpus; tips of fingers rounded, without hooks, with scarce hairs near tip; dactylus 1.50–1.58 (median 1.54, n = 2) times as long as palm; carpus slender, hardly excavated distally, 4.55–5.33 (median 4.94, n = 2) times as long as wide, 1.32–1.33 (median 1.32, n = 2) times length of merus. Merus 3.80–4.00 (median 3.90, n = 2) times as long as wide, as long as ischium, with few stiff simple setae. Chela of second pereiopod 4.31–4.92 (median 4.62, n = 2) times as long as wide, 0.80–0.90 (median 0.85, n = 2) times length of carpus; tips of fingers rounded, without hooks, with scarce hairs near tip; dactylus 1.67–1.80 (median 1.73, n = 2) times as long as palm; carpus 6.20–8.00 (median 7.10, n = 2) times as long as wide, 1.35–1.48 (median 1.41, n = 2) times as long as merus; merus 4.60–4.91 (median 4.75, n = 2) times as long as wide, as long as ischium, merus and ischium with long simple setae. Third pereiopod (Fig. <xref ref-type="fig" rid="F8">8G, H</xref>) slender, not sexually dimorphic, dactylus very slender 8.00–10.80 (median 9.40, n = 2) times as long as wide (terminal claw included), terminating in one large claw, without spiniform setae on flexor margin; propodus 7.25–7.56 (median 7.40, n = 2) times as long as wide, 1.26–1.45 (median 1.35, n = 2) times as long as dactylus; carpus 4.22–4.55 (median 4.38, n = 2) times as long as wide, 0.66–0.74 (median 0.70, n = 2) times as long as propodus; merus 6.33–7.43 (median 6.88, n = 2) times as long as wide, 1.31–1.53 (median 1.42, n = 2) times as long as carpus, bearing two strong spiniform setae on posterior margin of outer surface and long stiff simply setae along the entire segment. Ischium without spiniform seta but with long stiff simply setae similar to the setae on merus. Fifth pereiopod (Fig. <xref ref-type="fig" rid="F8">8I, J</xref>) slender, dactylus 10.00 times as long as wide (terminal claw and serrate setae on flexor margin included), terminating in one large claw with ~ 19 serrate setae on proximal half of flexor margin; propodus 8.00 times as long as wide, 1.33 times length of dactylus, carpus 4.17 times as long as wide, 0.63 times as long as propodus; merus 6.57 times as long as wide, 1.84 times length of carpus, bearing one strong spiniform seta on posterior margin of outer surface and long stiff simply setae along the entire segment. Ischium without spiniform seta but with long stiff simply setae similar to the setae on merus.</p><fig id="F8" position="float" orientation="portrait"><object-id xmlns:xlink="http://www.w3.org/1999/xlink" content-type="doi" xlink:type="simple">10.3897/zookeys.1009.54303.figure8</object-id><object-id xmlns:xlink="http://www.w3.org/1999/xlink" content-type="arpha" xlink:type="simple">0E7803E5-4991-508A-B45B-6D14A6A45594</object-id><label>Figure 8.</label><caption><p><italic><tp:taxon-name><tp:taxon-name-part taxon-name-part-type="genus" reg="Caridina">Caridina</tp:taxon-name-part> <tp:taxon-name-part taxon-name-part-type="species" reg="lilianae">lilianae</tp:taxon-name-part></tp:taxon-name></italic> sp. nov. Morphology 2. Paratype ov. ♀, <abbrev xmlns:xlink="http://www.w3.org/1999/xlink" xlink:title="carapace lengt" id="ABBRID0ELMBG" xlink:type="simple">cl</abbrev>. 3.1 mm, <named-content xmlns:xlink="http://www.w3.org/1999/xlink" content-type="dwc:institutional_code" xlink:type="simple">ZMB</named-content> 29807 <bold>A</bold> second maxilliped <bold>B</bold> third maxilliped <bold>C</bold> first pereiopod <bold>D</bold> chela of first pereiopod <bold>E</bold> second pereiopod <bold>F</bold> chela of second pereiopod <bold>G</bold> third pereiopod <bold>H</bold> dactylus of third pereiopod <bold>I</bold> fifth pereiopod <bold>J</bold> dactylus of fifth pereiopod; paratype ♂, <abbrev xmlns:xlink="http://www.w3.org/1999/xlink" xlink:title="carapace lengt" id="ABBRID0EINBG" xlink:type="simple">cl</abbrev>. 2.2 mm, <named-content xmlns:xlink="http://www.w3.org/1999/xlink" content-type="dwc:institutional_code" xlink:type="simple">ZMB</named-content> 30197 <bold>K</bold> endopod of male first pleopod <bold>L</bold> appendix masculina on male second pleopod. Scale bars: 1 mm (<bold>A–C, E, G, I</bold>); 0.5 mm (<bold>D, F, H, J–L</bold>).</p></caption><graphic xmlns:xlink="http://www.w3.org/1999/xlink" xlink:href="zookeys-1009-081-g008.jpg" position="float" orientation="portrait" xlink:type="simple" id="oo_493865.jpg"><uri content-type="original_file" xlink:type="simple">https://binary.pensoft.net/fig/493865</uri></graphic></fig><p><bold><italic>Pleopods</italic>.</bold> Endopod of male first pleopod (Fig. <xref ref-type="fig" rid="F8">8K</xref>) subtriangular, without appendix interna, 2.00–2.22 (n = 2) times as long as proximal width. Appendix masculina on male second pleopod (Fig. <xref ref-type="fig" rid="F8">8L</xref>) slender, 7.60–10.33 (n = 2) times as long as wide, with long spiniform setae on inner and distal margin, few pappose setae on basal part, appendix interna reaching to distal margin of appendix masculina or slightly overreaching it.</p></tp:treatment-sec><tp:treatment-sec sec-type="Colouration" id="SECID0ENOBG"><title>Colouration.</title><p>Body colouration transparent to whitish with minute sand-coloured dots (Fig. <xref ref-type="fig" rid="F3">3C</xref>).</p></tp:treatment-sec><tp:treatment-sec sec-type="Reproductive biology and larval development" id="SECID0EXOBG"><title>Reproductive biology and larval development.</title><p>Ovigerous females with few eggs (35, n = 1). Size of undeveloped eggs (early stage embryos without eyespot) 0.61–0.72 × 0.37–0.39 mm, size of developed eggs (late stage embryos with eyes) 0.70–0.76 × 0.39–0.44 mm (n = 6).</p></tp:treatment-sec><tp:treatment-sec sec-type="etymology" id="SECID0E3OBG"><title>Etymology.</title><p>Named after the second and last authors’ first daughter who is very interested in field work and helped to observe and document this species while visiting the lake in 2019.</p></tp:treatment-sec><tp:treatment-sec sec-type="distribution" id="SECID0EBPBG"><title>Distribution.</title><p><italic><tp:taxon-name><tp:taxon-name-part taxon-name-part-type="genus" reg="Caridina">Caridina</tp:taxon-name-part> <tp:taxon-name-part taxon-name-part-type="species" reg="lilianae">lilianae</tp:taxon-name-part></tp:taxon-name></italic> sp. nov. is endemic to Lake Poso. Specimens were found at three localities within the lake, two within a bay south of the town of Tentena at the east shore and one in a bay at the west shore.</p></tp:treatment-sec><tp:treatment-sec sec-type="ecology" id="SECID0ESPBG"><title>Ecology.</title><p><italic><tp:taxon-name><tp:taxon-name-part taxon-name-part-type="genus" reg="Caridina">Caridina</tp:taxon-name-part> <tp:taxon-name-part taxon-name-part-type="species" reg="lilianae">lilianae</tp:taxon-name-part></tp:taxon-name></italic> sp. nov. lives on very fine sand or silt (soft substrate) in shallow water (1.5–2.5m).</p></tp:treatment-sec><tp:treatment-sec sec-type="remarks" id="SECID0EDQBG"><title>Remarks.</title><p>With its small size and the less developed chelae with scarce setae at the tip of the fingers, <italic><tp:taxon-name><tp:taxon-name-part taxon-name-part-type="genus" reg="Caridina">C.</tp:taxon-name-part> <tp:taxon-name-part taxon-name-part-type="species" reg="lilianae">lilianae</tp:taxon-name-part></tp:taxon-name></italic> sp. nov. is similar to <italic><tp:taxon-name><tp:taxon-name-part taxon-name-part-type="genus" reg="Caridina">C.</tp:taxon-name-part> <tp:taxon-name-part taxon-name-part-type="species" reg="mayamareenae">mayamareenae</tp:taxon-name-part></tp:taxon-name></italic> sp. nov. but can easily be distinguished from this species by the very short, convex rostrum (vs. rostrum conspicuous high, reaching to end of second segment of antennular peduncle or slightly overreaching this segment) and the slender third pair of pereiopods bearing long stiff setae on merus and ischium but without any spiniform setae on flexor margin (vs. third pereiopod very robust, without long simple setae on merus and ischium and dactylus with five or six spiniform setae on flexor margin). These characters also distinguish <italic><tp:taxon-name><tp:taxon-name-part taxon-name-part-type="genus" reg="Caridina">C.</tp:taxon-name-part> <tp:taxon-name-part taxon-name-part-type="species" reg="lilianae">lilianae</tp:taxon-name-part></tp:taxon-name></italic> sp. nov. from all other <italic><tp:taxon-name><tp:taxon-name-part taxon-name-part-type="genus" reg="Caridina">Caridina</tp:taxon-name-part></tp:taxon-name></italic> spp. known from the Lake Poso. Although <italic><tp:taxon-name><tp:taxon-name-part taxon-name-part-type="genus" reg="Caridina">C.</tp:taxon-name-part> <tp:taxon-name-part taxon-name-part-type="species" reg="lilianae">lilianae</tp:taxon-name-part></tp:taxon-name></italic> sp. nov. and <italic><tp:taxon-name><tp:taxon-name-part taxon-name-part-type="genus" reg="Caridina">C.</tp:taxon-name-part> <tp:taxon-name-part taxon-name-part-type="species" reg="mayamareenae">mayamareenae</tp:taxon-name-part></tp:taxon-name></italic> sp. nov. occur in sympatry in the lake, the microhabitats of these species are quite different. <italic><tp:taxon-name><tp:taxon-name-part taxon-name-part-type="genus" reg="Caridina">Caridina</tp:taxon-name-part> <tp:taxon-name-part taxon-name-part-type="species" reg="mayamareenae">mayamareenae</tp:taxon-name-part></tp:taxon-name></italic> sp. nov. lives in empty shells of aquatic snails while <italic><tp:taxon-name><tp:taxon-name-part taxon-name-part-type="genus" reg="Caridina">C.</tp:taxon-name-part> <tp:taxon-name-part taxon-name-part-type="species" reg="lilianae">lilianae</tp:taxon-name-part></tp:taxon-name></italic> sp. nov. on soft substrate. The long stiff simple setae attached to the posterior segments of the chelipeds and pereiopods could be interpreted as a morphological adaption to this kind of habitat by preventing them to subside into the soft substrate. This hypothesis would need to be tested, though. In the field, the whitish or cream-coloured body colouration is indiscernible on light-coloured sandy habitats (Fig. <xref ref-type="fig" rid="F3">3D</xref>).</p></tp:treatment-sec><tp:treatment-sec><!--Section generated to contain objects referenced in tp:taxon-treatment.--><fig id="F3" position="float" orientation="portrait"><object-id xmlns:xlink="http://www.w3.org/1999/xlink" content-type="doi" xlink:type="simple">10.3897/zookeys.1009.54303.figure3</object-id><object-id xmlns:xlink="http://www.w3.org/1999/xlink" content-type="arpha" xlink:type="simple">CE5FBBF7-667F-5AAB-A0DE-40144EFC2F04</object-id><label>Figure 3.</label><caption><p>Living specimens of <italic><tp:taxon-name><tp:taxon-name-part taxon-name-part-type="genus" reg="Caridina">Caridina</tp:taxon-name-part></tp:taxon-name></italic> spp in Lake Poso 2. <bold>A, B</bold><italic><tp:taxon-name><tp:taxon-name-part taxon-name-part-type="genus" reg="Caridina">Caridina</tp:taxon-name-part> <tp:taxon-name-part taxon-name-part-type="species" reg="mayamareenae">mayamareenae</tp:taxon-name-part></tp:taxon-name></italic> sp. nov. <bold>C</bold><italic><tp:taxon-name><tp:taxon-name-part taxon-name-part-type="genus" reg="Caridina">C.</tp:taxon-name-part> <tp:taxon-name-part taxon-name-part-type="species" reg="lilianae">lilianae</tp:taxon-name-part></tp:taxon-name></italic> sp. nov. <bold>D</bold> Two snail species <italic><tp:taxon-name><tp:taxon-name-part taxon-name-part-type="genus" reg="Celetaia">Celetaia</tp:taxon-name-part> <tp:taxon-name-part taxon-name-part-type="species" reg="persculpta">persculpta</tp:taxon-name-part></tp:taxon-name></italic> and <italic><tp:taxon-name><tp:taxon-name-part taxon-name-part-type="genus" reg="Tylomelania">Tylomelania</tp:taxon-name-part></tp:taxon-name></italic> sp. on soft substrate. Empty shells of these species are shelter for <italic><tp:taxon-name><tp:taxon-name-part taxon-name-part-type="genus" reg="Caridina">C.</tp:taxon-name-part> <tp:taxon-name-part taxon-name-part-type="species" reg="mayamareenae">mayamareenae</tp:taxon-name-part></tp:taxon-name></italic> sp. nov. <bold>E, F</bold><italic><tp:taxon-name><tp:taxon-name-part taxon-name-part-type="genus" reg="Caridina">C.</tp:taxon-name-part> <tp:taxon-name-part taxon-name-part-type="species" reg="poso">poso</tp:taxon-name-part></tp:taxon-name></italic> sp. nov. <bold>G</bold><italic><tp:taxon-name><tp:taxon-name-part taxon-name-part-type="genus" reg="Caridina">C.</tp:taxon-name-part> <tp:taxon-name-part taxon-name-part-type="species" reg="marlenae">marlenae</tp:taxon-name-part></tp:taxon-name></italic> sp. nov. <bold>H</bold><italic><tp:taxon-name><tp:taxon-name-part taxon-name-part-type="genus" reg="Caridina">C.</tp:taxon-name-part> <tp:taxon-name-part taxon-name-part-type="species" reg="fusca">fusca</tp:taxon-name-part></tp:taxon-name></italic> sp. nov. Not to scale. All photographs: W. Klotz.</p></caption><graphic xmlns:xlink="http://www.w3.org/1999/xlink" xlink:href="zookeys-1009-081-g003.jpg" position="float" orientation="portrait" xlink:type="simple" id="oo_493860.jpg"><uri content-type="original_file" xlink:type="simple">https://binary.pensoft.net/fig/493860</uri></graphic></fig></tp:treatment-sec></tp:taxon-treatment>
