# Supplementary material for: Lake Poso's shrimp fauna revisited: the description of five new species of the genus Caridina (Crustacea, Decapoda, Atyidae) more than doubles the number of endemic lacustrine species
Source: Zookeys. 2021 Jan 4;1009:81–122. doi: 10.3897/zookeys.1009.54303 (PMC7801368; doi:10.3897/zookeys.1009.54303)
Supplement: XML Treatment for Caridina marlenae [file zookeys.1009.54303-treatment3.xml]

<!DOCTYPE tp:taxon-treatment
  PUBLIC "-//TaxonX//DTD Taxonomic Treatment Publishing DTD v0 20100105//EN" "tax-treatment-NSO.dtd">
<tp:taxon-treatment xmlns:tp="http://www.plazi.org/taxpub"><tp:treatment-meta><kwd-group><label>Taxon classification</label><kwd><named-content xmlns:xlink="http://www.w3.org/1999/xlink" content-type="kingdom">Animalia</named-content></kwd><kwd><named-content xmlns:xlink="http://www.w3.org/1999/xlink" content-type="order">Decapoda</named-content></kwd><kwd><named-content xmlns:xlink="http://www.w3.org/1999/xlink" content-type="family">Atyidae</named-content></kwd></kwd-group><mixed-citation publication-type="journal"><person-group><name><surname>Klotz</surname><given-names>Werner</given-names></name><name><surname>von Rintelen</surname><given-names>Thomas</given-names></name><name><surname>Wowor</surname><given-names>Daisy</given-names></name><name><surname>Lukhaup</surname><given-names>Chris</given-names></name><name><surname>von Rintelen</surname><given-names>Kristina</given-names></name></person-group><article-title>Lake Poso's shrimp fauna revisited: the description of five new species of the genus <italic><tp:taxon-name><tp:taxon-name-part taxon-name-part-type="genus" reg="Caridina">Caridina</tp:taxon-name-part></tp:taxon-name></italic> (<tp:taxon-name><tp:taxon-name-part taxon-name-part-type="subphylum">Crustacea</tp:taxon-name-part></tp:taxon-name>, <tp:taxon-name><tp:taxon-name-part taxon-name-part-type="order">Decapoda</tp:taxon-name-part></tp:taxon-name>, <tp:taxon-name><tp:taxon-name-part taxon-name-part-type="family">Atyidae</tp:taxon-name-part></tp:taxon-name>) more than doubles the number of endemic lacustrine species</article-title><source>Zookeys</source><day>04</day><month>1</month><year>2021</year><volume>1009</volume><fpage>81</fpage><lpage>122</lpage><pub-id pub-id-type="doi">10.3897/zookeys.1009.54303</pub-id></mixed-citation></tp:treatment-meta><tp:nomenclature><tp:taxon-name><object-id xmlns:xlink="http://www.w3.org/1999/xlink" content-type="arpha" xlink:type="simple">2A9F9EBD-6099-58BC-B9A4-CB1614FA4B24</object-id>
                <tp:taxon-name-part taxon-name-part-type="genus" reg="Caridina">Caridina</tp:taxon-name-part>
                <tp:taxon-name-part taxon-name-part-type="species" reg="marlenae">marlenae</tp:taxon-name-part>
                <object-id xmlns:xlink="http://www.w3.org/1999/xlink" content-type="zoobank" xlink:type="simple">http://zoobank.org/801EC24A-93F5-48EF-9394-AF0930D50E36</object-id>
              </tp:taxon-name><tp:taxon-authority>Klotz, Wowor &amp; K. von Rintelen</tp:taxon-authority><tp:taxon-status xmlns:xlink="http://www.w3.org/1999/xlink" xlink:type="simple">sp. nov.</tp:taxon-status><xref ref-type="fig" rid="F3">Figures 3G</xref><xref ref-type="fig" rid="F9">, 9</xref><xref ref-type="fig" rid="F10">, 10</xref></tp:nomenclature><tp:treatment-sec sec-type="material" id="SECID0EWUBG"><title>Material examined.</title><p><bold><italic>Holotype</italic></bold>: ♀ <abbrev xmlns:xlink="http://www.w3.org/1999/xlink" xlink:title="carapace lengt" id="ABBRID0EBVBG" xlink:type="simple">cl</abbrev>. 2.8 mm (<named-content xmlns:xlink="http://www.w3.org/1999/xlink" content-type="dwc:institutional_code" xlink:type="simple">MZB</named-content> Cru 5039), Indonesia, Central Sulawesi, Lake Poso, E shore, S of Tentena, dive at small cape, 15 m, <named-content xmlns:xlink="http://www.w3.org/1999/xlink" content-type="dwc:verbatimCoordinates" xlink:type="simple"><named-content content-type="geo-json" specific-use="{&#34;type&#34;:&#34;Point&#34;,&#34;coordinates&#34;:[120.638783,-1.773233]}" id="NCID0ENVBG" xlink:type="simple">1°46.394'S, 120°38.327'E</named-content></named-content>, T. von Rintelen and W. Klotz leg., 12 May 2017. <bold><italic>Paratypes</italic></bold>: 4 ♀♀ <abbrev xmlns:xlink="http://www.w3.org/1999/xlink" xlink:title="carapace lengt" id="ABBRID0EVVBG" xlink:type="simple">cl</abbrev>. 1.4–2.1 mm, 1 ♂ <abbrev xmlns:xlink="http://www.w3.org/1999/xlink" xlink:title="carapace lengt" id="ABBRID0EZVBG" xlink:type="simple">cl</abbrev>. 1.6 mm (<named-content xmlns:xlink="http://www.w3.org/1999/xlink" content-type="dwc:institutional_code" xlink:type="simple">MZB</named-content> Cru 5040), 1 ♀ <abbrev xmlns:xlink="http://www.w3.org/1999/xlink" xlink:title="carapace lengt" id="ABBRID0ECWBG" xlink:type="simple">cl</abbrev>. 2.3 mm, 3 ♂♂ <abbrev xmlns:xlink="http://www.w3.org/1999/xlink" xlink:title="carapace lengt" id="ABBRID0EGWBG" xlink:type="simple">cl</abbrev>. 2.0–2.2 mm (<named-content xmlns:xlink="http://www.w3.org/1999/xlink" content-type="dwc:institutional_code" xlink:type="simple">ZMB</named-content> 30199), same data as holotype; 2 ov. ♀♀ <abbrev xmlns:xlink="http://www.w3.org/1999/xlink" xlink:title="carapace lengt" id="ABBRID0EPWBG" xlink:type="simple">cl</abbrev>. 2.7 and 2.8 mm, 2 ♂♂ <abbrev xmlns:xlink="http://www.w3.org/1999/xlink" xlink:title="carapace lengt" id="ABBRID0ETWBG" xlink:type="simple">cl</abbrev>. 2.5 and 2.8 mm (<named-content xmlns:xlink="http://www.w3.org/1999/xlink" content-type="dwc:institutional_code" xlink:type="simple">MZB</named-content> Cru 5041), 2 ♀♀ <abbrev xmlns:xlink="http://www.w3.org/1999/xlink" xlink:title="carapace lengt" id="ABBRID0E3WBG" xlink:type="simple">cl</abbrev>. 2.6 and 3.1 mm, 1 ♂ <abbrev xmlns:xlink="http://www.w3.org/1999/xlink" xlink:title="carapace lengt" id="ABBRID0EAXBG" xlink:type="simple">cl</abbrev>. 2.4 mm, 2 sequenced specimens without anterior pleopods <abbrev xmlns:xlink="http://www.w3.org/1999/xlink" xlink:title="carapace lengt" id="ABBRID0EEXBG" xlink:type="simple">cl</abbrev>. 2.2 and 2.9 mm (<named-content xmlns:xlink="http://www.w3.org/1999/xlink" content-type="dwc:institutional_code" xlink:type="simple">ZMB</named-content> 29519), Lake Poso, E shore, S of Tentena, dive at small cape, in 15 m depth, <named-content xmlns:xlink="http://www.w3.org/1999/xlink" content-type="dwc:verbatimCoordinates" xlink:type="simple"><named-content content-type="geo-json" specific-use="{&#34;type&#34;:&#34;Point&#34;,&#34;coordinates&#34;:[120.638783,-1.773233]}" id="NCID0EQXBG" xlink:type="simple">1°46.394'S, 120°38.327'E</named-content></named-content>, M. Glaubrecht and T. von Rintelen leg., 16 May 2007; 2 ♀♀ <abbrev xmlns:xlink="http://www.w3.org/1999/xlink" xlink:title="carapace lengt" id="ABBRID0EVXBG" xlink:type="simple">cl</abbrev>. 2.1 and 2.5 mm, 1 ♂ <abbrev xmlns:xlink="http://www.w3.org/1999/xlink" xlink:title="carapace lengt" id="ABBRID0EZXBG" xlink:type="simple">cl</abbrev>. 2.0 mm, 2 juv. specimens (<named-content xmlns:xlink="http://www.w3.org/1999/xlink" content-type="dwc:institutional_code" xlink:type="simple">MZB</named-content> Cru 5092), 2 ♀♀ <abbrev xmlns:xlink="http://www.w3.org/1999/xlink" xlink:title="carapace lengt" id="ABBRID0ECYBG" xlink:type="simple">cl</abbrev>. 1.9 and 2.2 mm, 1 ♂ <abbrev xmlns:xlink="http://www.w3.org/1999/xlink" xlink:title="carapace lengt" id="ABBRID0EGYBG" xlink:type="simple">cl</abbrev>. 1.8 mm, 1 juv. specimen (<named-content xmlns:xlink="http://www.w3.org/1999/xlink" content-type="dwc:institutional_code" xlink:type="simple">ZMB</named-content> 31661), Lake Poso, E shore, S of Tentena, dive at small cape, in 15 m depth, <named-content xmlns:xlink="http://www.w3.org/1999/xlink" content-type="dwc:verbatimCoordinates" xlink:type="simple"><named-content content-type="geo-json" specific-use="{&#34;type&#34;:&#34;Point&#34;,&#34;coordinates&#34;:[120.638783,-1.773233]}" id="NCID0ESYBG" xlink:type="simple">1°46.394'S, 120°38.327'E</named-content></named-content>, T. von Rintelen leg., 14 Jul 2019.</p></tp:treatment-sec><tp:treatment-sec sec-type="material" id="SECID0EXYBG"><title>Comparative material examined.</title><p><italic><tp:taxon-name><tp:taxon-name-part taxon-name-part-type="genus" reg="Caridina">Caridina</tp:taxon-name-part> <tp:taxon-name-part taxon-name-part-type="species" reg="sarasinorum">sarasinorum</tp:taxon-name-part></tp:taxon-name></italic> Schenkel, 1902, 1 ov. ♀ <abbrev xmlns:xlink="http://www.w3.org/1999/xlink" xlink:title="carapace lengt" id="ABBRID0EIZBG" xlink:type="simple">cl</abbrev>. 3.0 mm, 1 ♂ <abbrev xmlns:xlink="http://www.w3.org/1999/xlink" xlink:title="carapace lengt" id="ABBRID0EMZBG" xlink:type="simple">cl</abbrev>. 2.6 mm (<named-content xmlns:xlink="http://www.w3.org/1999/xlink" content-type="dwc:institutional_code" xlink:type="simple">ZMB</named-content> 29288), Lake Poso, E shore, <named-content xmlns:xlink="http://www.w3.org/1999/xlink" content-type="dwc:verbatimCoordinates" xlink:type="simple"><named-content content-type="geo-json" specific-use="{&#34;type&#34;:&#34;Point&#34;,&#34;coordinates&#34;:[120.700117,-2.013750]}" id="NCID0EYZBG" xlink:type="simple">2°0.825'S, 120°42.007'E</named-content></named-content>, K. Zitzler leg., 16 Aug. 2004; 2 ov. ♀♀ <abbrev xmlns:xlink="http://www.w3.org/1999/xlink" xlink:title="carapace lengt" id="ABBRID0E4ZBG" xlink:type="simple">cl</abbrev>. 3.2 and 3.6 mm, 1 ♀ <abbrev xmlns:xlink="http://www.w3.org/1999/xlink" xlink:title="carapace lengt" id="ABBRID0EB1BG" xlink:type="simple">cl</abbrev>. 3.mm, 5 ♂♂ <abbrev xmlns:xlink="http://www.w3.org/1999/xlink" xlink:title="carapace lengt" id="ABBRID0EF1BG" xlink:type="simple">cl</abbrev>. 2.1–2.6 mm, 2 juv. specimens <abbrev xmlns:xlink="http://www.w3.org/1999/xlink" xlink:title="carapace lengt" id="ABBRID0EJ1BG" xlink:type="simple">cl</abbrev>. 1.7 mm, 1 damaged specimen <abbrev xmlns:xlink="http://www.w3.org/1999/xlink" xlink:title="carapace lengt" id="ABBRID0EN1BG" xlink:type="simple">cl</abbrev>. 2.0 mm (<named-content xmlns:xlink="http://www.w3.org/1999/xlink" content-type="dwc:institutional_code" xlink:type="simple">ZMB</named-content> 30224), Lake Poso, E shore, beach in front of Dolidi Ndano Cottages, <named-content xmlns:xlink="http://www.w3.org/1999/xlink" content-type="dwc:verbatimCoordinates" xlink:type="simple"><named-content content-type="geo-json" specific-use="{&#34;type&#34;:&#34;Point&#34;,&#34;coordinates&#34;:[120.634050,-1.802333]}" id="NCID0EZ1BG" xlink:type="simple">1°48.14'S, 120°38.043'E</named-content></named-content>, W. Klotz leg., 12 May 2017.</p></tp:treatment-sec><tp:treatment-sec sec-type="description" id="SECID0E51BG"><title>Description.</title><p><bold>Cephalothorax and cephalic appendages.</bold> Postorbital carapace length 1.44–3.07 mm (n = 19). Rostrum (Fig. <xref ref-type="fig" rid="F9">9A, B</xref>) long and slender, curved upwards or sigmoid, reaching slightly beyond end of scaphocerite or in small specimen, to end of the antennular peduncle, distal 0.16–0.40 (median 0.38, n = 11) of dorsal margin unarmed, ventral margin armed throughout, dorsal teeth more widely spaced distally, 0.95–1.54 (median 1.20, n = 14) times as long as carapace, rostral formula 3–6 (4–6) + 10–20 / 6–18. Antennal spine slightly separated from orbital margin. Pterygostomial angle broadly rounded. Eyes well developed with globular cornea. Antennular peduncle (Fig. <xref ref-type="fig" rid="F9">9A, B, G</xref>), 0.89–1.04 (median 0.96, n = 5) times as long as carapace, first segment 1.56–1.79 (median 1.71, n = 4) times as long as second segment, second segment 2.40–2.80 (median 2.58, n = 4) times longer than third segment. Tooth on distolateral margin of first segment of antennular peduncle acute. Stylocerite reaching to 0.78–0.83 (median 0.80, n = 4) of first segment of antennular peduncle. Scaphocerite (Fig. <xref ref-type="fig" rid="F9">9H</xref>) 4.10–4.25 (median 4.20, n = 3) times as long as wide.</p><fig id="F9" position="float" orientation="portrait"><object-id xmlns:xlink="http://www.w3.org/1999/xlink" content-type="doi" xlink:type="simple">10.3897/zookeys.1009.54303.figure9</object-id><object-id xmlns:xlink="http://www.w3.org/1999/xlink" content-type="arpha" xlink:type="simple">7FF384A4-7740-54BE-B3EC-5FA9ACB10612</object-id><label>Figure 9.</label><caption><p><italic><tp:taxon-name><tp:taxon-name-part taxon-name-part-type="genus" reg="Caridina">Caridina</tp:taxon-name-part> <tp:taxon-name-part taxon-name-part-type="species" reg="marlenae">marlenae</tp:taxon-name-part></tp:taxon-name></italic> sp. nov. Morphology 1. Paratype ♂, <abbrev xmlns:xlink="http://www.w3.org/1999/xlink" xlink:title="carapace lengt" id="ABBRID0EF3BG" xlink:type="simple">cl</abbrev>. 2.2 mm, <named-content xmlns:xlink="http://www.w3.org/1999/xlink" content-type="dwc:institutional_code" xlink:type="simple">ZMB</named-content> 30199 <bold>A</bold> cephalothorax and cephalic appendages <bold>B</bold> rostrum <bold>C</bold> preanal carina <bold>D</bold> uropodal diaeresis <bold>E, F</bold> telson <bold>G</bold> antennular peduncle <bold>H</bold> scaphocerite <bold>I</bold> mandible <bold>K</bold> maxilla; paratype ♀, <abbrev xmlns:xlink="http://www.w3.org/1999/xlink" xlink:title="carapace lengt" id="ABBRID0EA4BG" xlink:type="simple">cl</abbrev>. 2.3 mm, <named-content xmlns:xlink="http://www.w3.org/1999/xlink" content-type="dwc:institutional_code" xlink:type="simple">ZMB</named-content> 30199 <bold>J</bold> maxillula. Scale bars: 1 mm (<bold>A–E</bold>); 0.5 mm (<bold>F–K</bold>).</p></caption><graphic xmlns:xlink="http://www.w3.org/1999/xlink" xlink:href="zookeys-1009-081-g009.jpg" position="float" orientation="portrait" xlink:type="simple" id="oo_493866.jpg"><uri content-type="original_file" xlink:type="simple">https://binary.pensoft.net/fig/493866</uri></graphic></fig><p><bold><italic>Abdominal somites, telson and uropods</italic>.</bold> Sixth abdominal somite 0.55–0.64 (median 0.62, n = 5) times carapace length, 1.93–2.23 (median 2.15, n = 5) times as long as fifth somite, 1.00–1.13 (median 1.12, n = 4) times as long as telson. Distal margin of telson (Fig. <xref ref-type="fig" rid="F9">9E, F</xref>) convex or subtriangular without a median projection, with 3–5 pairs of short spiniform setae dorsally and one pair of short spiniform setae dorsolaterally; distal end with 7–10 long spiniform setae, lateral pair slightly longer than others, innermost pair very tiny. Preanal carina (Fig. <xref ref-type="fig" rid="F9">9C</xref>) with a hook-like spine. Uropodal diaeresis (Fig. <xref ref-type="fig" rid="F9">9D</xref>) with 11–14 stout movable spiniform setae, outermost ones shorter than lateral angle.</p><p><bold><italic>Mouthparts and branchiae</italic>.</bold> Incisor process of mandible (Fig. <xref ref-type="fig" rid="F9">9I</xref>) ending in irregular teeth, molar process truncated. Lower lacinia of maxillula (Fig. <xref ref-type="fig" rid="F9">9J</xref>) broadly rounded, upper lacinia elongate, with numerous distinct teeth on inner margin, palp slender with few pappose setae and one conical spiniform seta near tip. Upper endites of maxilla (Fig. <xref ref-type="fig" rid="F9">9K</xref>) subdivided, palp slender, scaphognathite tapering posteriorly, fringed with long, curved setae at posterior margin. Palp of first maxilliped (Fig. <xref ref-type="fig" rid="F10">10A, B</xref>) ending in triangular shape. Podobranch on second maxilliped (Fig. <xref ref-type="fig" rid="F10">10C</xref>) reduced to a lamina. Third maxilliped (Fig. <xref ref-type="fig" rid="F10">10D</xref>) with one well developed and one small arthrobranch, ultimate segment of maxilliped shorter than penultimate segment. First pereiopod with an arthrobranch. Pleurobranchs present on all pereiopods. Epipod slightly reduced (without distal hook) on third maxilliped, absent from all pereiopods.</p><p><bold><italic><tp:taxon-name><tp:taxon-name-part taxon-name-part-type="genus" reg="Pereiopods">Pereiopods</tp:taxon-name-part></tp:taxon-name></italic>.</bold> Chelae of first and second pereiopod (Fig. <xref ref-type="fig" rid="F10">10E, F</xref>) well developed; chela of first pereiopod 3.00–3.83 (median 3.20, n = 5) times as long as wide, 1.00–1.05 (median 1.03, n = 5) times length of carpus; tips of fingers (Fig. <xref ref-type="fig" rid="F10">10E</xref>) rounded, without hooks, with tufts of hairs near tip; dactylus 1.88–2.50 (median 2.00, n = 5) times as long as palm; carpus slender, hardly excavated distally, 3.85–4.77 (median 4.00, n = 5) times as long as wide, 1.25–1.33 (median 1.29, n = 5) times length of merus. Merus 3.80–4.25 (median 4.00, n = 5) times as long as wide, 0.89–0.95 (median 0.92, n = 4) times as long as ischium. Chela of second pereiopod 3.69–4.38 (median 3.71, n = 5) times as long as wide, 0.68–0.79 (median 0.71, n = 6) times length of carpus; tips of fingers rounded, without hooks, with tufts of hairs near tip; dactylus 1.80–2.25 (median 2.00, n = 5) times as long as palm; carpus 6.78–9.80 (median 7.60, n = 5) times as long as wide, 1.27–1.58 (median 1.47, n = 4) times as long as merus; merus 5.33–6.50 (median 6.00, n = 4) times as long as wide, 0.82–0.93 (median 0.86, n = 4) times as long as ischium. Third pereiopod (Fig. <xref ref-type="fig" rid="F10">10G, H</xref>) not sexually dimorphic, dactylus 4.40–5.33 (median 4.50, n = 5) times as long as wide (terminal claw and spiniform setae on flexor margin included), terminating in one large claw with four or five short spiniform setae on flexor margin; propodus slender, 13.67–16.25 (median 14.57, n = 5) times as long as wide, 3.56–4.06 (median 3.78, n = 5) times as long as dactylus; carpus bearing one strong and 6 small short spiniform setae on posterior margin of outer surface, 7.50–8.36 (median 8.00, n = 5) times as long as wide, 0.63–0.75 (median 0.68, n = 5) times as long as propodus; merus slender, 10.36–12.62 (median 11.60, n = 5) times as long as wide, 1.68–1.93 (median 1.78, n = 5) times as long as carpus, bearing 3–5 strong spiniform setae on posterior margin of outer surface. Ischium with one spiniform seta. Fifth pereiopod (Fig. <xref ref-type="fig" rid="F10">10I, J</xref>) slender, dactylus 3.50–4.86 (median 4.13, n = 4) times as long as wide (terminal claw and serrate setae on flexor margin included), terminating in one large claw with 24–31 serrate setae on flexor margin; propodus slender, 13.43–16.00 (median 14.00, n = 4) times as long as wide, 3.29–3.50 (median 3.33, n = 4) times length of dactylus, carpus bearing one strong and 5–7 small spiniform setae on posterior margin of outer surface, 7.57–9.00 (median 7.88, n = 4) times as long as wide, 0.55–0.64 (median 0.57, n = 4) times as long as propodus, 0.63–0.70 (median 0.66, n = 4) times as long as merus; merus slender, 9.20–10.67 (median 10.55, n = 4) times as long as wide, 1.44–1.53 (median 1.51, n = 4) times length of carpus, bearing three or four strong spiniform setae on posterior margin of outer surface. Ischium without a strong spiniform seta.</p><fig id="F10" position="float" orientation="portrait"><object-id xmlns:xlink="http://www.w3.org/1999/xlink" content-type="doi" xlink:type="simple">10.3897/zookeys.1009.54303.figure10</object-id><object-id xmlns:xlink="http://www.w3.org/1999/xlink" content-type="arpha" xlink:type="simple">26B09EA7-D6BC-5D27-859F-E51AFC8E3E21</object-id><label>Figure 10.</label><caption><p><italic><tp:taxon-name><tp:taxon-name-part taxon-name-part-type="genus" reg="Caridina">Caridina</tp:taxon-name-part> <tp:taxon-name-part taxon-name-part-type="species" reg="marlenae">marlenae</tp:taxon-name-part></tp:taxon-name></italic> sp. nov. Morphology 2. Paratype ♂, <abbrev xmlns:xlink="http://www.w3.org/1999/xlink" xlink:title="carapace lengt" id="ABBRID0EWAAI" xlink:type="simple">cl</abbrev>. 2.2 mm, <named-content xmlns:xlink="http://www.w3.org/1999/xlink" content-type="dwc:institutional_code" xlink:type="simple">ZMB</named-content> 30199 <bold>A</bold> first maxilliped <bold>B</bold> palp of first maxilliped <bold>C</bold> second maxilliped <bold>D</bold> third maxilliped <bold>E</bold> first pereiopod <bold>F</bold> second pereiopod <bold>I</bold> fifth pereiopod <bold>K</bold> endopod of male first pleopod <bold>L</bold> appendix masculina on male second pleopod; paratype ♀, <abbrev xmlns:xlink="http://www.w3.org/1999/xlink" xlink:title="carapace lengt" id="ABBRID0ERBAI" xlink:type="simple">cl</abbrev>. 2.3 mm, <named-content xmlns:xlink="http://www.w3.org/1999/xlink" content-type="dwc:institutional_code" xlink:type="simple">ZMB</named-content> 30199 <bold>G</bold> third pereiopod <bold>H</bold> dactylus of third pereiopod <bold>J</bold> dactylus of fifth pereiopod. Scale bars: 0.5 mm (<bold>A, C, H, J–L</bold>); 0.1 mm (<bold>B</bold>); 1 mm (<bold>D–G, I</bold>).</p></caption><graphic xmlns:xlink="http://www.w3.org/1999/xlink" xlink:href="zookeys-1009-081-g010.jpg" position="float" orientation="portrait" xlink:type="simple" id="oo_493867.jpg"><uri content-type="original_file" xlink:type="simple">https://binary.pensoft.net/fig/493867</uri></graphic></fig><p><bold><italic>Pleopods</italic>.</bold> Endopod of male first pleopod (Fig. <xref ref-type="fig" rid="F10">10K</xref>) subtriangular, without an appendix interna, two pappose setae on outer, ~ eight on inner margin, 1.91–2.57 (median 2.00, n = 3) times as long as proximal width, 0.29–0.41 (median 0.29, n = 3) times as long as exopod. Appendix masculina on male second pleopod (Fig. <xref ref-type="fig" rid="F10">10L</xref>) rod-shaped, 6.00–8.40 (median 6.00, n = 3) times as long as wide, with long spiniform setae on inner and distal margin, few pappose setae on basal part, appendix interna reaching to ~ 0.72–0.80 (median 0.80, n = 3) of appendix masculina.</p></tp:treatment-sec><tp:treatment-sec sec-type="Colouration" id="SECID0E1CAI"><title>Colouration.</title><p>Body colouration bright reddish with large white dots (Fig. <xref ref-type="fig" rid="F3">3G</xref>).</p></tp:treatment-sec><tp:treatment-sec sec-type="Reproductive biology and larval development" id="SECID0EEDAI"><title>Reproductive biology and larval development.</title><p>Ovigerous females with few eggs (9, n = 1). Size of eggs 0.81–0.83 × 0.48–0.0.51 mm (n = 2).</p></tp:treatment-sec><tp:treatment-sec sec-type="etymology" id="SECID0EJDAI"><title>Etymology.</title><p>Named after the second and last authors’ second daughter who is very interested in field work and helped to observe and document this species while visiting the lake in 2019.</p></tp:treatment-sec><tp:treatment-sec sec-type="distribution" id="SECID0EODAI"><title>Distribution.</title><p><italic><tp:taxon-name><tp:taxon-name-part taxon-name-part-type="genus" reg="Caridina">Caridina</tp:taxon-name-part> <tp:taxon-name-part taxon-name-part-type="species" reg="marlenae">marlenae</tp:taxon-name-part></tp:taxon-name></italic> sp. nov. is endemic to Lake Poso. Specimens were found only at one locality in a bay south of the town of Tentena at the east shore of the lake.</p></tp:treatment-sec><tp:treatment-sec sec-type="ecology" id="SECID0E6DAI"><title>Ecology.</title><p><italic><tp:taxon-name><tp:taxon-name-part taxon-name-part-type="genus" reg="Caridina">Caridina</tp:taxon-name-part> <tp:taxon-name-part taxon-name-part-type="species" reg="marlenae">marlenae</tp:taxon-name-part></tp:taxon-name></italic> sp. nov. is found under rocks in deep water (more than 5 m).</p></tp:treatment-sec><tp:treatment-sec sec-type="remarks" id="SECID0EQEAI"><title>Remarks.</title><p>With its long rostrum, approximately anterior 0.4 unarmed, <italic><tp:taxon-name><tp:taxon-name-part taxon-name-part-type="genus" reg="Caridina">C.</tp:taxon-name-part> <tp:taxon-name-part taxon-name-part-type="species" reg="marlenae">marlenae</tp:taxon-name-part></tp:taxon-name></italic> sp. nov. is similar to <italic><tp:taxon-name><tp:taxon-name-part taxon-name-part-type="genus" reg="Caridina">C.</tp:taxon-name-part> <tp:taxon-name-part taxon-name-part-type="species" reg="sarasinorum">sarasinorum</tp:taxon-name-part></tp:taxon-name></italic>, <italic><tp:taxon-name><tp:taxon-name-part taxon-name-part-type="genus" reg="Caridina">C.</tp:taxon-name-part> <tp:taxon-name-part taxon-name-part-type="species" reg="schenkeli">schenkeli</tp:taxon-name-part></tp:taxon-name></italic> and <italic><tp:taxon-name><tp:taxon-name-part taxon-name-part-type="genus" reg="Caridina">C.</tp:taxon-name-part> <tp:taxon-name-part taxon-name-part-type="species" reg="longidigita">longidigita</tp:taxon-name-part></tp:taxon-name></italic>, all endemic to Lake Poso. In the field, body colouration alone is sufficient to differ <italic><tp:taxon-name><tp:taxon-name-part taxon-name-part-type="genus" reg="Caridina">C.</tp:taxon-name-part> <tp:taxon-name-part taxon-name-part-type="species" reg="marlenae">marlenae</tp:taxon-name-part></tp:taxon-name></italic> sp. nov. from <italic><tp:taxon-name><tp:taxon-name-part taxon-name-part-type="genus" reg="Caridina">C.</tp:taxon-name-part> <tp:taxon-name-part taxon-name-part-type="species" reg="sarasinorum">sarasinorum</tp:taxon-name-part></tp:taxon-name></italic> or <italic><tp:taxon-name><tp:taxon-name-part taxon-name-part-type="genus" reg="Caridina">C.</tp:taxon-name-part> <tp:taxon-name-part taxon-name-part-type="species" reg="schenkeli">schenkeli</tp:taxon-name-part></tp:taxon-name></italic> but it might be confused with reddish specimens of <italic><tp:taxon-name><tp:taxon-name-part taxon-name-part-type="genus" reg="Caridina">C.</tp:taxon-name-part> <tp:taxon-name-part taxon-name-part-type="species" reg="longidigita">longidigita</tp:taxon-name-part></tp:taxon-name></italic>. <italic><tp:taxon-name><tp:taxon-name-part taxon-name-part-type="genus" reg="Caridina">Caridina</tp:taxon-name-part> <tp:taxon-name-part taxon-name-part-type="species" reg="marlenae">marlenae</tp:taxon-name-part></tp:taxon-name></italic> sp. nov. is showing large bright white dots on reddish colouration of the entire body. In <italic><tp:taxon-name><tp:taxon-name-part taxon-name-part-type="genus" reg="Caridina">C.</tp:taxon-name-part> <tp:taxon-name-part taxon-name-part-type="species" reg="sarasinorum">sarasinorum</tp:taxon-name-part></tp:taxon-name></italic>, the body is coloured dark brown with faint light transversal bands on first, third, fifth and sixth abdominal segments (W. Klotz, pers. observation on the comparative material listed above). In <italic><tp:taxon-name><tp:taxon-name-part taxon-name-part-type="genus" reg="Caridina">C.</tp:taxon-name-part> <tp:taxon-name-part taxon-name-part-type="species" reg="schenkeli">schenkeli</tp:taxon-name-part></tp:taxon-name></italic> the colouration of the body is mostly transparent with some brownish or whitish blotches.</p><p>In preserved condition, <italic><tp:taxon-name><tp:taxon-name-part taxon-name-part-type="genus" reg="Caridina">C.</tp:taxon-name-part> <tp:taxon-name-part taxon-name-part-type="species" reg="marlenae">marlenae</tp:taxon-name-part></tp:taxon-name></italic> sp. nov. can be distinguished from <italic><tp:taxon-name><tp:taxon-name-part taxon-name-part-type="genus" reg="Caridina">C.</tp:taxon-name-part> <tp:taxon-name-part taxon-name-part-type="species" reg="sarasinorum">sarasinorum</tp:taxon-name-part></tp:taxon-name></italic> by the more reduced epipods (slightly reduced on the third maxilliped, absent from all pereiopods vs. well developed (with distal hooks) on the third maxilliped and first pereiopod in <italic><tp:taxon-name><tp:taxon-name-part taxon-name-part-type="genus" reg="Caridina">C.</tp:taxon-name-part> <tp:taxon-name-part taxon-name-part-type="species" reg="sarasinorum">sarasinorum</tp:taxon-name-part></tp:taxon-name></italic> and the slender chelipeds and pereiopods (in detail: chela of first pereiopod 3.00–3.83 times as long as wide vs. 1.74–2.1 times in <italic><tp:taxon-name><tp:taxon-name-part taxon-name-part-type="genus" reg="Caridina">C.</tp:taxon-name-part> <tp:taxon-name-part taxon-name-part-type="species" reg="sarasinorum">sarasinorum</tp:taxon-name-part></tp:taxon-name></italic>, 1.00–1.05 times as long as carpus vs. 1.35–1.48 times in <italic><tp:taxon-name><tp:taxon-name-part taxon-name-part-type="genus" reg="Caridina">C.</tp:taxon-name-part> <tp:taxon-name-part taxon-name-part-type="species" reg="sarasinorum">sarasinorum</tp:taxon-name-part></tp:taxon-name></italic>, dactylus 1.88–2.50 times as long as palm vs. 0.83–1.05 times as long in <italic><tp:taxon-name><tp:taxon-name-part taxon-name-part-type="genus" reg="Caridina">C.</tp:taxon-name-part> <tp:taxon-name-part taxon-name-part-type="species" reg="sarasinorum">sarasinorum</tp:taxon-name-part></tp:taxon-name></italic>, carpus 3.85–4.77 times as long as wide vs. 1.75–2.22 times in <italic><tp:taxon-name><tp:taxon-name-part taxon-name-part-type="genus" reg="Caridina">C.</tp:taxon-name-part> <tp:taxon-name-part taxon-name-part-type="species" reg="sarasinorum">sarasinorum</tp:taxon-name-part></tp:taxon-name></italic>, merus 3.80–4.25 times as long as wide vs. 1.78–2.63 times in <italic><tp:taxon-name><tp:taxon-name-part taxon-name-part-type="genus" reg="Caridina">C.</tp:taxon-name-part> <tp:taxon-name-part taxon-name-part-type="species" reg="sarasinorum">sarasinorum</tp:taxon-name-part></tp:taxon-name></italic>. Chela of second pereiopod 3.69–4.38 times as long as wide vs. 2.19–2.64 times in <italic><tp:taxon-name><tp:taxon-name-part taxon-name-part-type="genus" reg="Caridina">C.</tp:taxon-name-part> <tp:taxon-name-part taxon-name-part-type="species" reg="sarasinorum">sarasinorum</tp:taxon-name-part></tp:taxon-name></italic>, dactylus 1.80–2.25 times as long as palm vs. 1.05–1.33 times as long in <italic><tp:taxon-name><tp:taxon-name-part taxon-name-part-type="genus" reg="Caridina">C.</tp:taxon-name-part> <tp:taxon-name-part taxon-name-part-type="species" reg="sarasinorum">sarasinorum</tp:taxon-name-part></tp:taxon-name></italic>, carpus 6.78–9.80 times as long as wide vs. 4.56–5.05 times in <italic><tp:taxon-name><tp:taxon-name-part taxon-name-part-type="genus" reg="Caridina">C.</tp:taxon-name-part> <tp:taxon-name-part taxon-name-part-type="species" reg="sarasinorum">sarasinorum</tp:taxon-name-part></tp:taxon-name></italic>, merus 5.33–6.50 times as long as wide vs. 3.60–4.29 times in <italic><tp:taxon-name><tp:taxon-name-part taxon-name-part-type="genus" reg="Caridina">C.</tp:taxon-name-part> <tp:taxon-name-part taxon-name-part-type="species" reg="sarasinorum">sarasinorum</tp:taxon-name-part></tp:taxon-name></italic>. Dactylus of third pereiopod 4.40–5.33 times as long as wide vs. 4.0–4.20 in <italic><tp:taxon-name><tp:taxon-name-part taxon-name-part-type="genus" reg="Caridina">C.</tp:taxon-name-part> <tp:taxon-name-part taxon-name-part-type="species" reg="sarasinorum">sarasinorum</tp:taxon-name-part></tp:taxon-name></italic>, propodus 13.67–16.25 times as long as wide vs. 10.00–11.11 in <italic><tp:taxon-name><tp:taxon-name-part taxon-name-part-type="genus" reg="Caridina">C.</tp:taxon-name-part> <tp:taxon-name-part taxon-name-part-type="species" reg="sarasinorum">sarasinorum</tp:taxon-name-part></tp:taxon-name></italic>, 3.56–4.06 times as long as dactylus vs. 2.86–3.13 times as long as dactylus in <italic><tp:taxon-name><tp:taxon-name-part taxon-name-part-type="genus" reg="Caridina">C.</tp:taxon-name-part> <tp:taxon-name-part taxon-name-part-type="species" reg="sarasinorum">sarasinorum</tp:taxon-name-part></tp:taxon-name></italic>. Propodus of fifth pereiopod 13.43–16.00 times as long as wide vs. 10.00–12.00 in <italic><tp:taxon-name><tp:taxon-name-part taxon-name-part-type="genus" reg="Caridina">C.</tp:taxon-name-part> <tp:taxon-name-part taxon-name-part-type="species" reg="sarasinorum">sarasinorum</tp:taxon-name-part></tp:taxon-name></italic>).</p><p><italic><tp:taxon-name><tp:taxon-name-part taxon-name-part-type="genus" reg="Caridina">Caridina</tp:taxon-name-part> <tp:taxon-name-part taxon-name-part-type="species" reg="marlenae">marlenae</tp:taxon-name-part></tp:taxon-name></italic> sp. nov. can be distinguished from <italic><tp:taxon-name><tp:taxon-name-part taxon-name-part-type="genus" reg="Caridina">C.</tp:taxon-name-part> <tp:taxon-name-part taxon-name-part-type="species" reg="schenkeli">schenkeli</tp:taxon-name-part></tp:taxon-name></italic> by the more reduced epipods (slightly reduced on the third maxilliped, absent from all pereiopods vs. well developed (with distal hooks) on the third maxilliped and first and second pereiopod in <italic><tp:taxon-name><tp:taxon-name-part taxon-name-part-type="genus" reg="Caridina">C.</tp:taxon-name-part> <tp:taxon-name-part taxon-name-part-type="species" reg="schenkeli">schenkeli</tp:taxon-name-part></tp:taxon-name></italic> and the slender chelipeds and armature of the dactyli of pereiopods (in detail: chela of first pereiopod 3.00–3.83 times as long as wide vs. 1.90–3.2 times in <italic><tp:taxon-name><tp:taxon-name-part taxon-name-part-type="genus" reg="Caridina">C.</tp:taxon-name-part> <tp:taxon-name-part taxon-name-part-type="species" reg="schenkeli">schenkeli</tp:taxon-name-part></tp:taxon-name></italic>, dactylus 1.88–2.50 times as long as palm vs. 1.0–1.4 times as long in <italic><tp:taxon-name><tp:taxon-name-part taxon-name-part-type="genus" reg="Caridina">C.</tp:taxon-name-part> <tp:taxon-name-part taxon-name-part-type="species" reg="schenkeli">schenkeli</tp:taxon-name-part></tp:taxon-name></italic>. Carpus of first cheliped 3.85–4.77 times as long as wide vs. 2.1–3.2 times as long as wide in <italic><tp:taxon-name><tp:taxon-name-part taxon-name-part-type="genus" reg="Caridina">C.</tp:taxon-name-part> <tp:taxon-name-part taxon-name-part-type="species" reg="schenkeli">schenkeli</tp:taxon-name-part></tp:taxon-name></italic>. Dactylus of second pereiopod 1.80–2.25 times as long as palm vs. 1.2–1.4 times as long in <italic><tp:taxon-name><tp:taxon-name-part taxon-name-part-type="genus" reg="Caridina">C.</tp:taxon-name-part> <tp:taxon-name-part taxon-name-part-type="species" reg="schenkeli">schenkeli</tp:taxon-name-part></tp:taxon-name></italic>, carpus 6.78–9.80 times as long as wide vs. 4.5–6.5 times in <italic><tp:taxon-name><tp:taxon-name-part taxon-name-part-type="genus" reg="Caridina">C.</tp:taxon-name-part> <tp:taxon-name-part taxon-name-part-type="species" reg="schenkeli">schenkeli</tp:taxon-name-part></tp:taxon-name></italic>. Dactylus of third pereiopod with four or five spiniform setae on flexor margin vs. with 6–8 spiniform setae in <italic><tp:taxon-name><tp:taxon-name-part taxon-name-part-type="genus" reg="Caridina">C.</tp:taxon-name-part> <tp:taxon-name-part taxon-name-part-type="species" reg="schenkeli">schenkeli</tp:taxon-name-part></tp:taxon-name></italic>. Dactylus of fifth pereiopod with 24–31 serrate setae on flexor margin vs. with 57–64 in <italic><tp:taxon-name><tp:taxon-name-part taxon-name-part-type="genus" reg="Caridina">C.</tp:taxon-name-part> <tp:taxon-name-part taxon-name-part-type="species" reg="schenkeli">schenkeli</tp:taxon-name-part></tp:taxon-name></italic>.</p><p><italic><tp:taxon-name><tp:taxon-name-part taxon-name-part-type="genus" reg="Caridina">Caridina</tp:taxon-name-part> <tp:taxon-name-part taxon-name-part-type="species" reg="marlenae">marlenae</tp:taxon-name-part></tp:taxon-name></italic> sp. nov. can also be distinguished from <italic><tp:taxon-name><tp:taxon-name-part taxon-name-part-type="genus" reg="Caridina">C.</tp:taxon-name-part> <tp:taxon-name-part taxon-name-part-type="species" reg="longidigita">longidigita</tp:taxon-name-part></tp:taxon-name></italic> by the type of chelae built for scraping vs. for filter-feeding in <italic><tp:taxon-name><tp:taxon-name-part taxon-name-part-type="genus" reg="Caridina">C.</tp:taxon-name-part> <tp:taxon-name-part taxon-name-part-type="species" reg="longidigita">longidigita</tp:taxon-name-part></tp:taxon-name></italic> (brushes of setae short on tips of fingers of chelipeds vs. setae long, chela of first cheliped 3.00–3.83 times as long as wide vs. 4.6–6.5 times as long as wide in <italic><tp:taxon-name><tp:taxon-name-part taxon-name-part-type="genus" reg="Caridina">C.</tp:taxon-name-part> <tp:taxon-name-part taxon-name-part-type="species" reg="longidigita">longidigita</tp:taxon-name-part></tp:taxon-name></italic>, dactylus 1.88–2.50 times as long as palm vs. 3.6–4.6 times as long in <italic><tp:taxon-name><tp:taxon-name-part taxon-name-part-type="genus" reg="Caridina">C.</tp:taxon-name-part> <tp:taxon-name-part taxon-name-part-type="species" reg="longidigita">longidigita</tp:taxon-name-part></tp:taxon-name></italic>, carpus 3.85–4.77 times as long as wide vs. 4.8–8.1 times in <italic><tp:taxon-name><tp:taxon-name-part taxon-name-part-type="genus" reg="Caridina">C.</tp:taxon-name-part> <tp:taxon-name-part taxon-name-part-type="species" reg="longidigita">longidigita</tp:taxon-name-part></tp:taxon-name></italic>; chela of second pereiopod 3.69–4.38 times as long as wide vs. 4.8–6.4 times in <italic><tp:taxon-name><tp:taxon-name-part taxon-name-part-type="genus" reg="Caridina">C.</tp:taxon-name-part> <tp:taxon-name-part taxon-name-part-type="species" reg="longidigita">longidigita</tp:taxon-name-part></tp:taxon-name></italic>, dactylus 1.80–2.25 times as long as palm vs. 3.4–3.9 times as long in <italic><tp:taxon-name><tp:taxon-name-part taxon-name-part-type="genus" reg="Caridina">C.</tp:taxon-name-part> <tp:taxon-name-part taxon-name-part-type="species" reg="longidigita">longidigita</tp:taxon-name-part></tp:taxon-name></italic>).</p></tp:treatment-sec><tp:treatment-sec><!--Section generated to contain objects referenced in tp:taxon-treatment.--><fig id="F3" position="float" orientation="portrait"><object-id xmlns:xlink="http://www.w3.org/1999/xlink" content-type="doi" xlink:type="simple">10.3897/zookeys.1009.54303.figure3</object-id><object-id xmlns:xlink="http://www.w3.org/1999/xlink" content-type="arpha" xlink:type="simple">CE5FBBF7-667F-5AAB-A0DE-40144EFC2F04</object-id><label>Figure 3.</label><caption><p>Living specimens of <italic><tp:taxon-name><tp:taxon-name-part taxon-name-part-type="genus" reg="Caridina">Caridina</tp:taxon-name-part></tp:taxon-name></italic> spp in Lake Poso 2. <bold>A, B</bold><italic><tp:taxon-name><tp:taxon-name-part taxon-name-part-type="genus" reg="Caridina">Caridina</tp:taxon-name-part> <tp:taxon-name-part taxon-name-part-type="species" reg="mayamareenae">mayamareenae</tp:taxon-name-part></tp:taxon-name></italic> sp. nov. <bold>C</bold><italic><tp:taxon-name><tp:taxon-name-part taxon-name-part-type="genus" reg="Caridina">C.</tp:taxon-name-part> <tp:taxon-name-part taxon-name-part-type="species" reg="lilianae">lilianae</tp:taxon-name-part></tp:taxon-name></italic> sp. nov. <bold>D</bold> Two snail species <italic><tp:taxon-name><tp:taxon-name-part taxon-name-part-type="genus" reg="Celetaia">Celetaia</tp:taxon-name-part> <tp:taxon-name-part taxon-name-part-type="species" reg="persculpta">persculpta</tp:taxon-name-part></tp:taxon-name></italic> and <italic><tp:taxon-name><tp:taxon-name-part taxon-name-part-type="genus" reg="Tylomelania">Tylomelania</tp:taxon-name-part></tp:taxon-name></italic> sp. on soft substrate. Empty shells of these species are shelter for <italic><tp:taxon-name><tp:taxon-name-part taxon-name-part-type="genus" reg="Caridina">C.</tp:taxon-name-part> <tp:taxon-name-part taxon-name-part-type="species" reg="mayamareenae">mayamareenae</tp:taxon-name-part></tp:taxon-name></italic> sp. nov. <bold>E, F</bold><italic><tp:taxon-name><tp:taxon-name-part taxon-name-part-type="genus" reg="Caridina">C.</tp:taxon-name-part> <tp:taxon-name-part taxon-name-part-type="species" reg="poso">poso</tp:taxon-name-part></tp:taxon-name></italic> sp. nov. <bold>G</bold><italic><tp:taxon-name><tp:taxon-name-part taxon-name-part-type="genus" reg="Caridina">C.</tp:taxon-name-part> <tp:taxon-name-part taxon-name-part-type="species" reg="marlenae">marlenae</tp:taxon-name-part></tp:taxon-name></italic> sp. nov. <bold>H</bold><italic><tp:taxon-name><tp:taxon-name-part taxon-name-part-type="genus" reg="Caridina">C.</tp:taxon-name-part> <tp:taxon-name-part taxon-name-part-type="species" reg="fusca">fusca</tp:taxon-name-part></tp:taxon-name></italic> sp. nov. Not to scale. All photographs: W. Klotz.</p></caption><graphic xmlns:xlink="http://www.w3.org/1999/xlink" xlink:href="zookeys-1009-081-g003.jpg" position="float" orientation="portrait" xlink:type="simple" id="oo_493860.jpg"><uri content-type="original_file" xlink:type="simple">https://binary.pensoft.net/fig/493860</uri></graphic></fig></tp:treatment-sec></tp:taxon-treatment>
