# Supplementary material for: Lake Poso's shrimp fauna revisited: the description of five new species of the genus Caridina (Crustacea, Decapoda, Atyidae) more than doubles the number of endemic lacustrine species
Source: Zookeys. 2021 Jan 4;1009:81–122. doi: 10.3897/zookeys.1009.54303 (PMC7801368; doi:10.3897/zookeys.1009.54303)
Supplement: XML Treatment for Caridina mayamareenae [file zookeys.1009.54303-treatment4.xml]

<!DOCTYPE tp:taxon-treatment
  PUBLIC "-//TaxonX//DTD Taxonomic Treatment Publishing DTD v0 20100105//EN" "tax-treatment-NSO.dtd">
<tp:taxon-treatment xmlns:tp="http://www.plazi.org/taxpub"><tp:treatment-meta><kwd-group><label>Taxon classification</label><kwd><named-content xmlns:xlink="http://www.w3.org/1999/xlink" content-type="kingdom">Animalia</named-content></kwd><kwd><named-content xmlns:xlink="http://www.w3.org/1999/xlink" content-type="order">Decapoda</named-content></kwd><kwd><named-content xmlns:xlink="http://www.w3.org/1999/xlink" content-type="family">Atyidae</named-content></kwd></kwd-group><mixed-citation publication-type="journal"><person-group><name><surname>Klotz</surname><given-names>Werner</given-names></name><name><surname>von Rintelen</surname><given-names>Thomas</given-names></name><name><surname>Wowor</surname><given-names>Daisy</given-names></name><name><surname>Lukhaup</surname><given-names>Chris</given-names></name><name><surname>von Rintelen</surname><given-names>Kristina</given-names></name></person-group><article-title>Lake Poso's shrimp fauna revisited: the description of five new species of the genus <italic><tp:taxon-name><tp:taxon-name-part taxon-name-part-type="genus" reg="Caridina">Caridina</tp:taxon-name-part></tp:taxon-name></italic> (<tp:taxon-name><tp:taxon-name-part taxon-name-part-type="subphylum">Crustacea</tp:taxon-name-part></tp:taxon-name>, <tp:taxon-name><tp:taxon-name-part taxon-name-part-type="order">Decapoda</tp:taxon-name-part></tp:taxon-name>, <tp:taxon-name><tp:taxon-name-part taxon-name-part-type="family">Atyidae</tp:taxon-name-part></tp:taxon-name>) more than doubles the number of endemic lacustrine species</article-title><source>Zookeys</source><day>04</day><month>1</month><year>2021</year><volume>1009</volume><fpage>81</fpage><lpage>122</lpage><pub-id pub-id-type="doi">10.3897/zookeys.1009.54303</pub-id></mixed-citation></tp:treatment-meta><tp:nomenclature><tp:taxon-name><object-id xmlns:xlink="http://www.w3.org/1999/xlink" content-type="arpha" xlink:type="simple">6E649782-D755-5AC5-B68A-151C9A454832</object-id>
                <tp:taxon-name-part taxon-name-part-type="genus" reg="Caridina">Caridina</tp:taxon-name-part>
                <tp:taxon-name-part taxon-name-part-type="species" reg="mayamareenae">mayamareenae</tp:taxon-name-part>
                <object-id xmlns:xlink="http://www.w3.org/1999/xlink" content-type="zoobank" xlink:type="simple">http://zoobank.org/038EA514-2161-42BF-8F93-6F8CF696B917</object-id>
              </tp:taxon-name><tp:taxon-authority>Klotz, Wowor &amp; K. von Rintelen</tp:taxon-authority><tp:taxon-status xmlns:xlink="http://www.w3.org/1999/xlink" xlink:type="simple">sp. nov.</tp:taxon-status><xref ref-type="fig" rid="F2">Figures 2E</xref><xref ref-type="fig" rid="F3">, 3A–B</xref><xref ref-type="fig" rid="F11">, 11</xref><xref ref-type="fig" rid="F12">, 12</xref></tp:nomenclature><tp:treatment-sec sec-type="material" id="SECID0EEWAI"><title>Material examined.</title><p><bold><italic>Holotype</italic></bold>: ov. ♀ <abbrev xmlns:xlink="http://www.w3.org/1999/xlink" xlink:title="carapace lengt" id="ABBRID0EPWAI" xlink:type="simple">cl</abbrev>. 3.0 mm (<named-content xmlns:xlink="http://www.w3.org/1999/xlink" content-type="dwc:institutional_code" xlink:type="simple">MZB</named-content> Cru 5042), Indonesia, Central Sulawesi, Lake Poso, E shore, S of Tentena, dive at small cape, 15 m, <named-content xmlns:xlink="http://www.w3.org/1999/xlink" content-type="dwc:verbatimCoordinates" xlink:type="simple"><named-content content-type="geo-json" specific-use="{&#34;type&#34;:&#34;Point&#34;,&#34;coordinates&#34;:[120.638783,-1.773233]}" id="NCID0E2WAI" xlink:type="simple">1°46.394'S, 120°38.327'E</named-content></named-content>, J. Pfaender and T. von Rintelen leg., 21 Sep. 2015. <bold><italic>Paratypes</italic></bold>: 2 ov. ♀♀ <abbrev xmlns:xlink="http://www.w3.org/1999/xlink" xlink:title="carapace lengt" id="ABBRID0EDXAI" xlink:type="simple">cl</abbrev>. 2.6 and 2.8 mm, 4 ♀♀ <abbrev xmlns:xlink="http://www.w3.org/1999/xlink" xlink:title="carapace lengt" id="ABBRID0EHXAI" xlink:type="simple">cl</abbrev>. 2.3–3.4 mm, 3 ♂♂ <abbrev xmlns:xlink="http://www.w3.org/1999/xlink" xlink:title="carapace lengt" id="ABBRID0ELXAI" xlink:type="simple">cl</abbrev>. 1.7–2.5 mm, 1 juv. <abbrev xmlns:xlink="http://www.w3.org/1999/xlink" xlink:title="carapace lengt" id="ABBRID0EPXAI" xlink:type="simple">cl</abbrev>. 1.5 mm (<named-content xmlns:xlink="http://www.w3.org/1999/xlink" content-type="dwc:institutional_code" xlink:type="simple">MZB</named-content> Cru 5043), same data as holotype; 2 ♂♂ <abbrev xmlns:xlink="http://www.w3.org/1999/xlink" xlink:title="carapace lengt" id="ABBRID0EYXAI" xlink:type="simple">cl</abbrev>. 2.5 and 2.7 mm, 1 ov. ♀ <abbrev xmlns:xlink="http://www.w3.org/1999/xlink" xlink:title="carapace lengt" id="ABBRID0E3XAI" xlink:type="simple">cl</abbrev>. 2.8 mm, 1 incomplete ♀ <abbrev xmlns:xlink="http://www.w3.org/1999/xlink" xlink:title="carapace lengt" id="ABBRID0EAYAI" xlink:type="simple">cl</abbrev>. 2.7 mm (<named-content xmlns:xlink="http://www.w3.org/1999/xlink" content-type="dwc:institutional_code" xlink:type="simple">ZMB</named-content> 29627), Lake Poso, E shore, S of Tentena, dredge in centre of bay, T. von Rintelen, C. Lukhaup and F. Logemann leg., 17 Jun. 2011; 1 ♀ <abbrev xmlns:xlink="http://www.w3.org/1999/xlink" xlink:title="carapace lengt" id="ABBRID0EJYAI" xlink:type="simple">cl</abbrev>. 2.7 mm (<named-content xmlns:xlink="http://www.w3.org/1999/xlink" content-type="dwc:institutional_code" xlink:type="simple">MZB</named-content> Cru 5044), Lake Poso, E shore, “Sulawesi Rock”, <named-content xmlns:xlink="http://www.w3.org/1999/xlink" content-type="dwc:verbatimCoordinates" xlink:type="simple"><named-content content-type="geo-json" specific-use="{&#34;type&#34;:&#34;Point&#34;,&#34;coordinates&#34;:[120.673367,-1.935033]}" id="NCID0EVYAI" xlink:type="simple">1°56.102'S, 120°40.402'E</named-content></named-content>, J. Pfaender and T. von Rintelen leg., 22 Sep. 2015; 4 ♂♂ <abbrev xmlns:xlink="http://www.w3.org/1999/xlink" xlink:title="carapace lengt" id="ABBRID0E1YAI" xlink:type="simple">cl</abbrev>. 2.0–2.3 mm, 1 ov. ♀ <abbrev xmlns:xlink="http://www.w3.org/1999/xlink" xlink:title="carapace lengt" id="ABBRID0E5YAI" xlink:type="simple">cl</abbrev>. 2.9 mm (<named-content xmlns:xlink="http://www.w3.org/1999/xlink" content-type="dwc:institutional_code" xlink:type="simple">ZMB</named-content> 29620), Lake Poso, E shore, beach in front of Dolidi Ndano Cottages, <named-content xmlns:xlink="http://www.w3.org/1999/xlink" content-type="dwc:verbatimCoordinates" xlink:type="simple"><named-content content-type="geo-json" specific-use="{&#34;type&#34;:&#34;Point&#34;,&#34;coordinates&#34;:[120.634050,-1.802333]}" id="NCID0EKZAI" xlink:type="simple">1°48.14'S, 120°38.043'E</named-content></named-content>, J. Pfaender and T. von Rintelen leg., 22 Sep. 2015; 30 ♂♂ <abbrev xmlns:xlink="http://www.w3.org/1999/xlink" xlink:title="carapace lengt" id="ABBRID0EPZAI" xlink:type="simple">cl</abbrev>. 1.5–2.7 mm, 5 ♀♀ <abbrev xmlns:xlink="http://www.w3.org/1999/xlink" xlink:title="carapace lengt" id="ABBRID0ETZAI" xlink:type="simple">cl</abbrev>. 1.6–2.9 mm, 4 ov. ♀♀ <abbrev xmlns:xlink="http://www.w3.org/1999/xlink" xlink:title="carapace lengt" id="ABBRID0EXZAI" xlink:type="simple">cl</abbrev>. 2.7–3.0 mm, 4 juv. <abbrev xmlns:xlink="http://www.w3.org/1999/xlink" xlink:title="carapace lengt" id="ABBRID0E2ZAI" xlink:type="simple">cl</abbrev>. 1.4–1.7 mm (<named-content xmlns:xlink="http://www.w3.org/1999/xlink" content-type="dwc:institutional_code" xlink:type="simple">ZMB</named-content> 30202), 34 ♂♂ <abbrev xmlns:xlink="http://www.w3.org/1999/xlink" xlink:title="carapace lengt" id="ABBRID0EE1AI" xlink:type="simple">cl</abbrev>. 1.5–2.6 mm, 6 ♀♀ <abbrev xmlns:xlink="http://www.w3.org/1999/xlink" xlink:title="carapace lengt" id="ABBRID0EI1AI" xlink:type="simple">cl</abbrev>. 2.0–3.0 mm, 2 ov. ♀♀ <abbrev xmlns:xlink="http://www.w3.org/1999/xlink" xlink:title="carapace lengt" id="ABBRID0EM1AI" xlink:type="simple">cl</abbrev>. 2.5 and 3.1 mm, 7 juv. <abbrev xmlns:xlink="http://www.w3.org/1999/xlink" xlink:title="carapace lengt" id="ABBRID0EQ1AI" xlink:type="simple">cl</abbrev>. 1.3–1.6 mm (<named-content xmlns:xlink="http://www.w3.org/1999/xlink" content-type="dwc:institutional_code" xlink:type="simple">MZB</named-content> Cru 5045) , Lake Poso, E shore, beach in front of Dolidi Ndano Cottages, dive to 15 m, <named-content xmlns:xlink="http://www.w3.org/1999/xlink" content-type="dwc:verbatimCoordinates" xlink:type="simple"><named-content content-type="geo-json" specific-use="{&#34;type&#34;:&#34;Point&#34;,&#34;coordinates&#34;:[120.634050,-1.802333]}" id="NCID0E31AI" xlink:type="simple">1°48.14'S, 120°38.043'E</named-content></named-content>, T. von Rintelen leg., 09 May 2017; 4 ov. ♀♀ <abbrev xmlns:xlink="http://www.w3.org/1999/xlink" xlink:title="carapace lengt" id="ABBRID0EB2AI" xlink:type="simple">cl</abbrev>. 2.8–2.9 mm, 8 ♀♀ <abbrev xmlns:xlink="http://www.w3.org/1999/xlink" xlink:title="carapace lengt" id="ABBRID0EF2AI" xlink:type="simple">cl</abbrev>. 1.8–2.8 mm, 6 ♂♂ <abbrev xmlns:xlink="http://www.w3.org/1999/xlink" xlink:title="carapace lengt" id="ABBRID0EJ2AI" xlink:type="simple">cl</abbrev>. 3.6–3.8 mm (<named-content xmlns:xlink="http://www.w3.org/1999/xlink" content-type="dwc:institutional_code" xlink:type="simple">ZMB</named-content> 30709), 4 ov. ♀♀ <abbrev xmlns:xlink="http://www.w3.org/1999/xlink" xlink:title="carapace lengt" id="ABBRID0ES2AI" xlink:type="simple">cl</abbrev>. 2.7–3.0 mm, 5 ♂♂ <abbrev xmlns:xlink="http://www.w3.org/1999/xlink" xlink:title="carapace lengt" id="ABBRID0EW2AI" xlink:type="simple">cl</abbrev>. 1.8–2.2 mm, 8 ♀♀ <abbrev xmlns:xlink="http://www.w3.org/1999/xlink" xlink:title="carapace lengt" id="ABBRID0E12AI" xlink:type="simple">cl</abbrev>. 1.3–2.3 mm (<named-content xmlns:xlink="http://www.w3.org/1999/xlink" content-type="dwc:institutional_code" xlink:type="simple">MZB</named-content> Cru 5046), Lake Poso, NW shore, westernmost cape, 15 m depth, <named-content xmlns:xlink="http://www.w3.org/1999/xlink" content-type="dwc:verbatimCoordinates" xlink:type="simple"><named-content content-type="geo-json" specific-use="{&#34;type&#34;:&#34;Point&#34;,&#34;coordinates&#34;:[120.544017,-1.789833]}" id="NCID0EG3AI" xlink:type="simple">1°47.39'S, 120°32.641'E</named-content></named-content>, T. von Rintelen leg., 03 Aug. 2018; 5 ov. ♀♀ <abbrev xmlns:xlink="http://www.w3.org/1999/xlink" xlink:title="carapace lengt" id="ABBRID0EL3AI" xlink:type="simple">cl</abbrev>. 2.8–3.0 mm, 4 ♀♀ <abbrev xmlns:xlink="http://www.w3.org/1999/xlink" xlink:title="carapace lengt" id="ABBRID0EP3AI" xlink:type="simple">cl</abbrev>. 1.5–2.8 mm, 6 ♂♂ <abbrev xmlns:xlink="http://www.w3.org/1999/xlink" xlink:title="carapace lengt" id="ABBRID0ET3AI" xlink:type="simple">cl</abbrev>. 1.9–2.1 mm (<named-content xmlns:xlink="http://www.w3.org/1999/xlink" content-type="dwc:institutional_code" xlink:type="simple">ZMB</named-content> 30710), 5 ov. ♀♀ <abbrev xmlns:xlink="http://www.w3.org/1999/xlink" xlink:title="carapace lengt" id="ABBRID0E33AI" xlink:type="simple">cl</abbrev>. 2.6–2.7 mm, 3 ♀♀ <abbrev xmlns:xlink="http://www.w3.org/1999/xlink" xlink:title="carapace lengt" id="ABBRID0EA4AI" xlink:type="simple">cl</abbrev>. 1.5–2.7 mm, 7 ♂♂ <abbrev xmlns:xlink="http://www.w3.org/1999/xlink" xlink:title="carapace lengt" id="ABBRID0EE4AI" xlink:type="simple">cl</abbrev>. 1.5–2.0 mm (<named-content xmlns:xlink="http://www.w3.org/1999/xlink" content-type="dwc:institutional_code" xlink:type="simple">MZB</named-content> Cru 5047), Lake Poso, NW shore, westernmost cape, 10 m depth, <named-content xmlns:xlink="http://www.w3.org/1999/xlink" content-type="dwc:verbatimCoordinates" xlink:type="simple"><named-content content-type="geo-json" specific-use="{&#34;type&#34;:&#34;Point&#34;,&#34;coordinates&#34;:[120.544017,-1.789833]}" id="NCID0EQ4AI" xlink:type="simple">1°47.39'S, 120°32.641'E</named-content></named-content>, T. von Rintelen leg., 03 Aug. 2018; 2 ov. ♀♀ <abbrev xmlns:xlink="http://www.w3.org/1999/xlink" xlink:title="carapace lengt" id="ABBRID0EV4AI" xlink:type="simple">cl</abbrev>. 2.6 and 2.7 mm, 5 ♀♀ <abbrev xmlns:xlink="http://www.w3.org/1999/xlink" xlink:title="carapace lengt" id="ABBRID0EZ4AI" xlink:type="simple">cl</abbrev>. 2.0–2.6 mm, 5 ♂♂ <abbrev xmlns:xlink="http://www.w3.org/1999/xlink" xlink:title="carapace lengt" id="ABBRID0E44AI" xlink:type="simple">cl</abbrev>. 1.5–1.8 mm (<named-content xmlns:xlink="http://www.w3.org/1999/xlink" content-type="dwc:institutional_code" xlink:type="simple">ZMB</named-content> 30711), 1 ov. ♀ <abbrev xmlns:xlink="http://www.w3.org/1999/xlink" xlink:title="carapace lengt" id="ABBRID0EG5AI" xlink:type="simple">cl</abbrev>. 2.6 mm, 5 ♀♀ <abbrev xmlns:xlink="http://www.w3.org/1999/xlink" xlink:title="carapace lengt" id="ABBRID0EK5AI" xlink:type="simple">cl</abbrev>. 1.6–2.2 mm, 5 ♂♂ <abbrev xmlns:xlink="http://www.w3.org/1999/xlink" xlink:title="carapace lengt" id="ABBRID0EO5AI" xlink:type="simple">cl</abbrev>. 1.5–2.5 mm (<named-content xmlns:xlink="http://www.w3.org/1999/xlink" content-type="dwc:institutional_code" xlink:type="simple">MZB</named-content> Cru 5048), Lake Poso, W shore, S corner of Siuri bay, 13–14 m depth, <named-content xmlns:xlink="http://www.w3.org/1999/xlink" content-type="dwc:verbatimCoordinates" xlink:type="simple"><named-content content-type="geo-json" specific-use="{&#34;type&#34;:&#34;Point&#34;,&#34;coordinates&#34;:[120.528383,-1.805833]}" id="NCID0E15AI" xlink:type="simple">1°48.35'S, 120°31.703'E</named-content></named-content>, T. von Rintelen leg., 03 Aug. 2018; 3 ov. ♀♀ <abbrev xmlns:xlink="http://www.w3.org/1999/xlink" xlink:title="carapace lengt" id="ABBRID0E65AI" xlink:type="simple">cl</abbrev>. 2.5–2.7 mm, 4 ♀♀ <abbrev xmlns:xlink="http://www.w3.org/1999/xlink" xlink:title="carapace lengt" id="ABBRID0ED6AI" xlink:type="simple">cl</abbrev>. 1.8–3.0 mm (<named-content xmlns:xlink="http://www.w3.org/1999/xlink" content-type="dwc:institutional_code" xlink:type="simple">ZMB</named-content> 30714), 4 ov. ♀♀ <abbrev xmlns:xlink="http://www.w3.org/1999/xlink" xlink:title="carapace lengt" id="ABBRID0EM6AI" xlink:type="simple">cl</abbrev>. 2.2–3.0 mm, 1 ♀ <abbrev xmlns:xlink="http://www.w3.org/1999/xlink" xlink:title="carapace lengt" id="ABBRID0EQ6AI" xlink:type="simple">cl</abbrev>. 3.4 mm, 1 carapace sex unknown <abbrev xmlns:xlink="http://www.w3.org/1999/xlink" xlink:title="carapace lengt" id="ABBRID0EU6AI" xlink:type="simple">cl</abbrev>. 2.7 mm (<named-content xmlns:xlink="http://www.w3.org/1999/xlink" content-type="dwc:institutional_code" xlink:type="simple">MZB</named-content> Cru 5049), Lake Poso, W shore, Bay N of Bancea, 15 m depth, <named-content xmlns:xlink="http://www.w3.org/1999/xlink" content-type="dwc:verbatimCoordinates" xlink:type="simple"><named-content content-type="geo-json" specific-use="{&#34;type&#34;:&#34;Point&#34;,&#34;coordinates&#34;:[120.581283,-1.981833]}" id="NCID0EAABI" xlink:type="simple">1°58.91'S, 120°34.877'E</named-content></named-content>, T. von Rintelen leg., 04 Aug. 2018. 1 ov. ♀ <abbrev xmlns:xlink="http://www.w3.org/1999/xlink" xlink:title="carapace lengt" id="ABBRID0EFABI" xlink:type="simple">cl</abbrev>. 2.7 mm (<named-content xmlns:xlink="http://www.w3.org/1999/xlink" content-type="dwc:institutional_code" xlink:type="simple">MZB</named-content> Cru 5093), Lake Poso, E shore, small bay within mouth of outlet, <named-content xmlns:xlink="http://www.w3.org/1999/xlink" content-type="dwc:verbatimCoordinates" xlink:type="simple"><named-content content-type="geo-json" specific-use="{&#34;type&#34;:&#34;Point&#34;,&#34;coordinates&#34;:[120.639667,-1.771667]}" id="NCID0ERABI" xlink:type="simple">1°46.30'S, 120°38.38'E</named-content></named-content>, T. von Rintelen leg., 14 Jul 2019. 1 ♀ <abbrev xmlns:xlink="http://www.w3.org/1999/xlink" xlink:title="carapace lengt" id="ABBRID0EWABI" xlink:type="simple">cl</abbrev>. 2.5 mm (<named-content xmlns:xlink="http://www.w3.org/1999/xlink" content-type="dwc:institutional_code" xlink:type="simple">ZMB</named-content> 30388), 1 ♂ <abbrev xmlns:xlink="http://www.w3.org/1999/xlink" xlink:title="carapace lengt" id="ABBRID0E6ABI" xlink:type="simple">cl</abbrev>. 1.8 mm (<named-content xmlns:xlink="http://www.w3.org/1999/xlink" content-type="dwc:institutional_code" xlink:type="simple">MZB</named-content> Cru 5097), Lake Poso, E shore, “Sulawesi Rock”, <named-content xmlns:xlink="http://www.w3.org/1999/xlink" content-type="dwc:verbatimCoordinates" xlink:type="simple"><named-content content-type="geo-json" specific-use="{&#34;type&#34;:&#34;Point&#34;,&#34;coordinates&#34;:[120.673367,-1.935033]}" id="NCID0ELBBI" xlink:type="simple">1°56.102'S, 120°40.402'E</named-content></named-content>, T. von Rintelen leg., 21 Sep. 2019.</p></tp:treatment-sec><tp:treatment-sec sec-type="description" id="SECID0EQBBI"><title>Description.</title><p><bold><italic>Cephalothorax and cephalic appendages</italic>.</bold> Postorbital carapace length 1.3–3.8 mm (n = 220). Rostrum (Fig. <xref ref-type="fig" rid="F11">11A, B</xref>) conspicuously high, straight or slightly convex on dorsal margin, distal part of ventral margin convex, reaching to end of second segment of antennular peduncle or slightly overreaching this segment, ventral teeth placed at convex part close to the tip, 0.66–1.0 (median 0.81, n = 7) times as long as carapace, rostral formula 4–7 (5) + 10–19 (15) / 4–12 (7–9). Small antennal spine well separated from inferior orbital angle. Pterygostomial angle broadly rounded. Eyes well developed with globular cornea. Antennular peduncle (Fig. <xref ref-type="fig" rid="F11">11A, G</xref>), 0.72–0.83 (median 0.79, n = 4) times as long as carapace in females, 0.95–1.13 (median 1.09, n = 3) times as long as carapace in males, first segment 1.73–2.17 (median 2.0, n = 3) times as long as second segment, second segment 2.30–2.60 (median 2.50) times longer than third segment. Stylocerite reaching to 0.77–0.80 (median 0.77, n = 4) of first segment of antennular peduncle. Scaphocerite (Fig. <xref ref-type="fig" rid="F11">11H</xref>) 3.48–3.64 (median 3.56) times as long as wide.</p><fig id="F11" position="float" orientation="portrait"><object-id xmlns:xlink="http://www.w3.org/1999/xlink" content-type="doi" xlink:type="simple">10.3897/zookeys.1009.54303.figure11</object-id><object-id xmlns:xlink="http://www.w3.org/1999/xlink" content-type="arpha" xlink:type="simple">C8777834-CD46-53E2-8CF3-AC309FB58595</object-id><label>Figure 11.</label><caption><p><italic><tp:taxon-name><tp:taxon-name-part taxon-name-part-type="genus" reg="Caridina">Caridina</tp:taxon-name-part> <tp:taxon-name-part taxon-name-part-type="species" reg="mayamareenae">mayamareenae</tp:taxon-name-part></tp:taxon-name></italic> sp. nov. Morphology 1. Paratype ♂, <abbrev xmlns:xlink="http://www.w3.org/1999/xlink" xlink:title="carapace lengt" id="ABBRID0E1CBI" xlink:type="simple">cl</abbrev>. 2.7 mm, <named-content xmlns:xlink="http://www.w3.org/1999/xlink" content-type="dwc:institutional_code" xlink:type="simple">ZMB</named-content> 29627 <bold>A</bold> cephalothorax and cephalic appendages <bold>C</bold> preanal carina <bold>D</bold> uropodal diaeresis <bold>E–F</bold> telson <bold>G</bold> antennular peduncle <bold>H</bold> scaphocerite <bold>I</bold> maxilla <bold>J</bold> first maxilliped <bold>K</bold> palp of first maxilliped; paratype ♀, <abbrev xmlns:xlink="http://www.w3.org/1999/xlink" xlink:title="carapace lengt" id="ABBRID0EVDBI" xlink:type="simple">cl</abbrev>. 2.7 mm, <named-content xmlns:xlink="http://www.w3.org/1999/xlink" content-type="dwc:institutional_code" xlink:type="simple">MZB</named-content> Cru 5044 <bold>B</bold> rostrum. Scale bars: 2 mm (<bold>A, E</bold>); 1 mm (<bold>B, G–I</bold>); 0.5 mm (<bold>C, D, F, J, K</bold>).</p></caption><graphic xmlns:xlink="http://www.w3.org/1999/xlink" xlink:href="zookeys-1009-081-g011.jpg" position="float" orientation="portrait" xlink:type="simple" id="oo_493868.jpg"><uri content-type="original_file" xlink:type="simple">https://binary.pensoft.net/fig/493868</uri></graphic></fig><p><bold><italic>Abdominal somites, telson and uropods</italic>.</bold> Sixth abdominal somite 0.46–0.71 (median 0.58, n = 8) times carapace length, 1.65–2.0 (median 1.74, n = 8) times as long as fifth somite, 0.90–1.12 (median 1.04, n = 8) times as long as telson. Telson (Fig. <xref ref-type="fig" rid="F11">11E, F</xref>) 2.45–2.64 (n = 2) times as long as proximal wide, distal margin broadly convex without a median projection, with three or four pairs of short spiniform setae dorsally and one pair of short spiniform setae dorsolaterally; distal end with 6 long spiniform setae, lateral pair slightly longer than others. Preanal carina (Fig. <xref ref-type="fig" rid="F11">11C</xref>) with a hook-like spine. Uropodal diaeresis (Fig. <xref ref-type="fig" rid="F11">11D</xref>) with 11–13 stout movable spiniform setae, outermost ones shorter than lateral angle.</p><p><bold><italic>Mouthparts and branchiae</italic>.</bold> Incisor process of mandible (Fig. <xref ref-type="fig" rid="F12">12A</xref>) ending in irregular teeth, molar process truncated. Lower lacinia of maxillula (Fig. <xref ref-type="fig" rid="F12">12B</xref>) broadly rounded, upper lacinia elongate, with numerous distinct teeth on inner margin, palp slender with few simple setae and one conical spiniform seta near tip. Upper endites of maxilla (Fig. <xref ref-type="fig" rid="F11">11I</xref>) subdivided, palp slender, scaphognathite tapering posteriorly, fringed with long, curved setae at posterior margin. End of palp of first maxilliped (Fig. <xref ref-type="fig" rid="F11">11J, K</xref>) ending in blunt triangular shape. Podobranch on second maxilliped (Fig. <xref ref-type="fig" rid="F12">12C</xref>) reduced to a lamina. Third maxilliped (Fig. <xref ref-type="fig" rid="F12">12D</xref>) with one well developed and one arthrobranch reduced to a small worm-like structure. First pereiopod with an arthrobranch. Pleurobranchs present on all pereiopods. Epipod vestigial on third maxilliped, absent from all pereiopods.</p><fig id="F12" position="float" orientation="portrait"><object-id xmlns:xlink="http://www.w3.org/1999/xlink" content-type="doi" xlink:type="simple">10.3897/zookeys.1009.54303.figure12</object-id><object-id xmlns:xlink="http://www.w3.org/1999/xlink" content-type="arpha" xlink:type="simple">7142468B-F189-5A16-B046-DF2D5C6FCA73</object-id><label>Figure 12.</label><caption><p><italic><tp:taxon-name><tp:taxon-name-part taxon-name-part-type="genus" reg="Caridina">Caridina</tp:taxon-name-part> <tp:taxon-name-part taxon-name-part-type="species" reg="mayamareenae">mayamareenae</tp:taxon-name-part></tp:taxon-name></italic> sp. nov. Morphology 2. Paratype ♂, <abbrev xmlns:xlink="http://www.w3.org/1999/xlink" xlink:title="carapace lengt" id="ABBRID0EQGBI" xlink:type="simple">cl</abbrev>. 2.7 mm, <named-content xmlns:xlink="http://www.w3.org/1999/xlink" content-type="dwc:institutional_code" xlink:type="simple">ZMB</named-content> 29627 <bold>A</bold> distal part of mandible <bold>B</bold> maxillula <bold>C</bold> second maxilliped <bold>D</bold> third maxilliped <bold>E</bold> first pereiopod <bold>F</bold> dactyli of first pereiopod <bold>I</bold> third pereiopod <bold>J</bold> dactylus of third pereiopod <bold>K</bold> fifth pereiopod <bold>L</bold> dactylus of fifth pereiopod <bold>M</bold> endopod of male first pleopod <bold>N</bold> appendix masculina on male second pleopod; paratype ♀, <abbrev xmlns:xlink="http://www.w3.org/1999/xlink" xlink:title="carapace lengt" id="ABBRID0ERHBI" xlink:type="simple">cl</abbrev>. 2.7 mm, <named-content xmlns:xlink="http://www.w3.org/1999/xlink" content-type="dwc:institutional_code" xlink:type="simple">MZB</named-content> Cru 5044 <bold>G</bold> second pereiopod <bold>H</bold> dactyli of second pereiopod. Scale bars: 0.5 mm (<bold>A–C, F, H, J, L–N</bold>); 1 mm (<bold>D, E, G, I, K</bold>).</p></caption><graphic xmlns:xlink="http://www.w3.org/1999/xlink" xlink:href="zookeys-1009-081-g012.jpg" position="float" orientation="portrait" xlink:type="simple" id="oo_493869.jpg"><uri content-type="original_file" xlink:type="simple">https://binary.pensoft.net/fig/493869</uri></graphic></fig><p><bold><italic><tp:taxon-name><tp:taxon-name-part taxon-name-part-type="genus" reg="Pereiopods">Pereiopods</tp:taxon-name-part></tp:taxon-name></italic>.</bold> Chelae of first and second pereiopods (Fig. <xref ref-type="fig" rid="F12">12E–H</xref>) rather less developed and conspicuous small; chela of first pereiopod 4.00–4.17 (median 4.00, n = 3) times as long as wide, 1.07–1.14 (median 1.07, n = 3) times length of carpus; tips of fingers (Fig. <xref ref-type="fig" rid="F12">12E, F</xref>) rounded, without hooks, with scarce hairs near tip; dactylus 1.70–1.74 (median 1.73, n = 3) times as long as palm; carpus hardly excavated distally, 4.31–4.40 (median 4.31, n = 3) times as long as wide, 1.05–1.22 (median 1.22, n = 3) times length of merus. Merus 3.83–5.25 (median 4.18, n = 3) times as long as wide, as long as ischium. Chela of second pereiopod 5.00–5.27 (median 5.14, n = 3) times as long as wide, 0.73–0.81 (median 0.76, n = 3) times length of carpus; tips of fingers rounded, without hooks, with scarce hairs near tip; dactylus 1.47–1.93 (median 1.58, n = 3) times as long as palm; carpus 7.17–8.44 (median 8.17, n = 3) times as long as wide, 1.27–1.40 (median 1.34, n = 3) times as long as merus; merus 5.82–7.50 (median 6.36, n = 3) times as long as wide, as long as ischium. Third pereiopod (Fig. <xref ref-type="fig" rid="F12">12I, J</xref>) conspicuous stout, not sexually dimorphic, dactylus 3.40–4.38 (median 4.00, n = 3) times as long as wide (terminal claw and spiniform setae on flexor margin included), terminating in one large claw with five or six short spiniform setae on flexor margin; propodus stout, 5.25–7.80 (median 6.00, n = 3) times as long as wide, 2.10–2.47 (median 2.23, n = 3) times as long as dactylus; carpus 3.52–4.83 (median 3.94, n = 3) times as long as wide, 0.74–0.88 (median 0.85, n = 3) times as long as propodus; merus very stout, 4.67–6.50 (median 5.00, n = 3) times as long as wide, 1.89–2.24 (median 2.11, n = 3) times as long as carpus, bearing three strong spiniform setae on posterior margin of outer surface. Ischium without or with one spiniform seta. Fifth pereiopod (Fig. <xref ref-type="fig" rid="F12">12K, L</xref>) slender, dactylus 2.73–5.22 (median 5.00, n = 3) times as long as wide (terminal claw and serrate setae on flexor margin included), terminating in one large claw with 18–36 serrate setae on flexor margin; propodus 8.33–11.11 (median 9.09, n = 3) times as long as wide, 2.13–3.33 (median 2.50, n = 3) times length of dactylus, carpus 4.83–6.00 (median 5.17, n = 3) times as long as wide, 0.54–0.62 (median 0.58, n = 3) times as long as propodus; merus 6.93–10.00 (median 8.67, n = 3) times as long as wide, 1.68–1.85 (median 1.79, n = 3) times length of carpus, bearing 2–4 strong spiniform setae on posterior margin of outer surface. Ischium without a strong spiniform seta.</p><p><bold><italic>Pleopods</italic>.</bold> Endopod of male first pleopod (Fig. <xref ref-type="fig" rid="F12">12M</xref>) subtriangular, without an appendix interna, 1.83 times as long as proximal width, 0.28 times as long as exopod. Appendix masculina on male second pleopod (Fig. <xref ref-type="fig" rid="F12">12N</xref>) slender, rod-shaped, 7.20 times as long as wide, with long spiniform setae on inner and distal margin, few pappose setae on basal part, appendix interna reaching to ~ 0.94 of appendix masculina.</p></tp:treatment-sec><tp:treatment-sec sec-type="Colouration" id="SECID0ESJBI"><title>Colouration.</title><p>Body colouration of large females whitish, frequently with broad bright red stripes and blotches, eggs green (Fig. <xref ref-type="fig" rid="F3">3A, B</xref>), males mostly transparent with some white blotches (Fig. <xref ref-type="fig" rid="F2">2E</xref>).</p></tp:treatment-sec><tp:treatment-sec sec-type="Reproductive biology and larval development" id="SECID0EAKBI"><title>Reproductive biology and larval development.</title><p>Ovigerous females with few eggs (36, n = 1). Size of undeveloped eggs (early stage embryos without eyespot) 0.71–0.78 × 0.39–0.54 mm, size of developed eggs (late stage embryos with eyes) 0.78 × 0.47 mm (n = 9).</p></tp:treatment-sec><tp:treatment-sec sec-type="etymology" id="SECID0EFKBI"><title>Etymology.</title><p>Named after the fourth author's, daughter for her strong interest in decapod crustaceans her father is working on.</p></tp:treatment-sec><tp:treatment-sec sec-type="distribution" id="SECID0EKKBI"><title>Distribution.</title><p><italic><tp:taxon-name><tp:taxon-name-part taxon-name-part-type="genus" reg="Caridina">Caridina</tp:taxon-name-part> <tp:taxon-name-part taxon-name-part-type="species" reg="mayamareenae">mayamareenae</tp:taxon-name-part></tp:taxon-name></italic> sp. nov. is endemic to Lake Poso. Specimens were found at five localities within the lake, three in the northern part and two at the eastern and western shores in the southern part of the lake.</p></tp:treatment-sec><tp:treatment-sec sec-type="ecology" id="SECID0E2KBI"><title>Ecology.</title><p><italic><tp:taxon-name><tp:taxon-name-part taxon-name-part-type="genus" reg="Caridina">Caridina</tp:taxon-name-part> <tp:taxon-name-part taxon-name-part-type="species" reg="mayamareenae">mayamareenae</tp:taxon-name-part></tp:taxon-name></italic> sp. nov. is hiding inside empty shells of the viviparid snail <italic><tp:taxon-name><tp:taxon-name-part taxon-name-part-type="genus" reg="Celetaia">Celetaia</tp:taxon-name-part> <tp:taxon-name-part taxon-name-part-type="species" reg="persculpta">persculpta</tp:taxon-name-part></tp:taxon-name></italic> (P. Sarasin and F. Sarasin, 1898) and <italic><tp:taxon-name><tp:taxon-name-part taxon-name-part-type="genus" reg="Tylomelania">Tylomelania</tp:taxon-name-part></tp:taxon-name></italic> spp. (Fig. <xref ref-type="fig" rid="F3">3D</xref>), and was not observed on any other substrate. On average, 1.4 shrimps were found per shell, but there is considerable variation (0.6–2.4 shrimps per shell) among the examined sites (Table <xref ref-type="table" rid="T2">2</xref>). Up to four specimens were found in a single shell at the Dolidi Ndano locality. <italic><tp:taxon-name><tp:taxon-name-part taxon-name-part-type="genus" reg="Caridina">Caridina</tp:taxon-name-part> <tp:taxon-name-part taxon-name-part-type="species" reg="mayamareenae">mayamareenae</tp:taxon-name-part></tp:taxon-name></italic> sp. nov. is also confined to deeper water; shells from depths of 7 m upwards did not contain any shrimps.</p><table-wrap id="T2" position="float" orientation="portrait"><label>Table 2.</label><caption><p>Abundance of <italic><tp:taxon-name><tp:taxon-name-part taxon-name-part-type="genus" reg="Caridina">Caridina</tp:taxon-name-part> <tp:taxon-name-part taxon-name-part-type="species" reg="mayamareenae">mayamareenae</tp:taxon-name-part></tp:taxon-name></italic> sp. nov. in shells of aquatic snails in Lake Poso. The numbers in brackets in the “shells” column refer to numbers of shells of <italic><tp:taxon-name><tp:taxon-name-part taxon-name-part-type="genus" reg="Celetaia">Celetaia</tp:taxon-name-part> <tp:taxon-name-part taxon-name-part-type="species" reg="persculpta">persculpta</tp:taxon-name-part></tp:taxon-name></italic> / shells of <italic><tp:taxon-name><tp:taxon-name-part taxon-name-part-type="genus" reg="Tylomelania">Tylomelania</tp:taxon-name-part></tp:taxon-name></italic> spp.; in the “other taxa” column, the numbers are juvenile gecarcinucid crabs / n <italic><tp:taxon-name><tp:taxon-name-part taxon-name-part-type="genus" reg="Cirolana">Cirolana</tp:taxon-name-part></tp:taxon-name></italic> spp.</p></caption><table id="TID0E1BBI" rules="all"><tbody><tr><th rowspan="1" colspan="1">Locality and depth</th><th rowspan="1" colspan="1">shells (n)</th><th rowspan="1" colspan="1">shrimps (n)</th><th rowspan="1" colspan="1">Other taxa</th></tr><tr><td rowspan="1" colspan="1">E shore:</td><td rowspan="1" colspan="1"/><td rowspan="1" colspan="1"/><td rowspan="1" colspan="1"/></tr><tr><td rowspan="1" colspan="1">Dolidi Ndano, 15m</td><td rowspan="1" colspan="1">28<sup>*</sup></td><td rowspan="1" colspan="1">66</td><td rowspan="1" colspan="1">-<sup>#</sup></td></tr><tr><td rowspan="1" colspan="1">W shore:</td><td rowspan="1" colspan="1"/><td rowspan="1" colspan="1"/><td rowspan="1" colspan="1"/></tr><tr><td rowspan="1" colspan="1">Bay N of Cape Bancea, 15m</td><td rowspan="1" colspan="1">22 (13/9)</td><td rowspan="1" colspan="1">13</td><td rowspan="1" colspan="1">6/2</td></tr><tr><td rowspan="1" colspan="1">NW shore:</td><td rowspan="2" colspan="1"/><td rowspan="2" colspan="1"/><td rowspan="2" colspan="1"/></tr><tr><td rowspan="1" colspan="1">Cape Wotu</td></tr><tr><td rowspan="1" colspan="1">10m</td><td rowspan="1" colspan="1">25 (16/9)</td><td rowspan="1" colspan="1">30</td><td rowspan="1" colspan="1">-/1</td></tr><tr><td rowspan="1" colspan="1">15m</td><td rowspan="1" colspan="1">27 (27/0)</td><td rowspan="1" colspan="1">35</td><td rowspan="1" colspan="1">4/8</td></tr><tr><td rowspan="1" colspan="1">Siuri, 13–14m</td><td rowspan="1" colspan="1">19 (4/15)</td><td rowspan="1" colspan="1">23</td><td rowspan="1" colspan="1">4/-</td></tr></tbody></table><table-wrap-foot><fn><p>Key: <sup>*</sup> total snail count, not differentiated between genera; <sup>#</sup> other taxa present, but not recorded.</p></fn></table-wrap-foot></table-wrap></tp:treatment-sec><tp:treatment-sec sec-type="remarks" id="SECID0EHSBI"><title>Remarks.</title><p>Among all species of the genus <italic><tp:taxon-name><tp:taxon-name-part taxon-name-part-type="genus" reg="Caridina">Caridina</tp:taxon-name-part></tp:taxon-name></italic> known from Lake Poso, <italic><tp:taxon-name><tp:taxon-name-part taxon-name-part-type="genus" reg="Caridina">C.</tp:taxon-name-part> <tp:taxon-name-part taxon-name-part-type="species" reg="mayamareenae">mayamareenae</tp:taxon-name-part></tp:taxon-name></italic> sp. nov. is unique by its short and conspicuous high rostrum, the less developed chelipeds with scarce setae at the tip of the fingers, and the strong third pair of pereiopods. A high and rather short rostrum is an infrequent character among lacustrine species of the genus <italic><tp:taxon-name><tp:taxon-name-part taxon-name-part-type="genus" reg="Caridina">Caridina</tp:taxon-name-part></tp:taxon-name></italic> from the Central Lakes of Sulawesi (compare revision in <xref ref-type="bibr" rid="B27">von Rintelen and Cai 2009</xref>). Many lacustrine species are showing slender, styliform rostrum shapes as seen in <italic><tp:taxon-name><tp:taxon-name-part taxon-name-part-type="genus" reg="Caridina">C.</tp:taxon-name-part> <tp:taxon-name-part taxon-name-part-type="species" reg="ensifera">ensifera</tp:taxon-name-part></tp:taxon-name></italic> and <italic><tp:taxon-name><tp:taxon-name-part taxon-name-part-type="genus" reg="Caridina">C.</tp:taxon-name-part> <tp:taxon-name-part taxon-name-part-type="species" reg="caerulea">caerulea</tp:taxon-name-part></tp:taxon-name></italic>, the most common species in Lake Poso. The conspicuous high rostrum and the strong third pair of pereiopods adapted for clinging on hard substrate are visible characters of a high grade of specialisation to the microhabitat of this species.</p></tp:treatment-sec><tp:treatment-sec><!--Section generated to contain objects referenced in tp:taxon-treatment.--><fig id="F2" position="float" orientation="portrait"><object-id xmlns:xlink="http://www.w3.org/1999/xlink" content-type="doi" xlink:type="simple">10.3897/zookeys.1009.54303.figure2</object-id><object-id xmlns:xlink="http://www.w3.org/1999/xlink" content-type="arpha" xlink:type="simple">93908422-B3BE-5904-82E8-3B7AFC70463D</object-id><label>Figure 2.</label><caption><p>Living specimens of <italic><tp:taxon-name><tp:taxon-name-part taxon-name-part-type="genus" reg="Caridina">Caridina</tp:taxon-name-part></tp:taxon-name></italic> spp in Lake Poso 1. <bold>A</bold><italic><tp:taxon-name><tp:taxon-name-part taxon-name-part-type="genus" reg="Caridina">Caridina</tp:taxon-name-part> <tp:taxon-name-part taxon-name-part-type="species" reg="schenkeli">schenkeli</tp:taxon-name-part></tp:taxon-name></italic> von Rintelen &amp; Cai, 2009 <bold>B</bold><italic><tp:taxon-name><tp:taxon-name-part taxon-name-part-type="genus" reg="Caridina">C.</tp:taxon-name-part> <tp:taxon-name-part taxon-name-part-type="species" reg="acutirostris">acutirostris</tp:taxon-name-part></tp:taxon-name></italic> Schenkel, 1902 <bold>C</bold><italic><tp:taxon-name><tp:taxon-name-part taxon-name-part-type="genus" reg="Caridina">C.</tp:taxon-name-part> <tp:taxon-name-part taxon-name-part-type="species" reg="caerulea">caerulea</tp:taxon-name-part></tp:taxon-name></italic> von Rintelen &amp; Cai, 2009 <bold>D</bold><italic><tp:taxon-name><tp:taxon-name-part taxon-name-part-type="genus" reg="Caridina">C.</tp:taxon-name-part> <tp:taxon-name-part taxon-name-part-type="species" reg="ensifera">ensifera</tp:taxon-name-part></tp:taxon-name></italic> Schenkel, 1902 <bold>E</bold><italic><tp:taxon-name><tp:taxon-name-part taxon-name-part-type="genus" reg="Caridina">C.</tp:taxon-name-part> <tp:taxon-name-part taxon-name-part-type="species" reg="mayamareenae">mayamareenae</tp:taxon-name-part></tp:taxon-name></italic> sp. nov. male <bold>F, G</bold><italic><tp:taxon-name><tp:taxon-name-part taxon-name-part-type="genus" reg="Caridina">C.</tp:taxon-name-part> <tp:taxon-name-part taxon-name-part-type="species" reg="longidigita">longidigita</tp:taxon-name-part></tp:taxon-name></italic> Cai &amp; Wowor, 2007 <bold>H</bold><italic><tp:taxon-name><tp:taxon-name-part taxon-name-part-type="genus" reg="Caridina">C.</tp:taxon-name-part> <tp:taxon-name-part taxon-name-part-type="species" reg="sarasinorum">sarasinorum</tp:taxon-name-part></tp:taxon-name></italic> Schenkel, 1902. Not to scale. Photo: C. Lukhaup (<bold>A, C</bold>), W. Klotz (<bold>B, D–H</bold>).</p></caption><graphic xmlns:xlink="http://www.w3.org/1999/xlink" xlink:href="zookeys-1009-081-g002.jpg" position="float" orientation="portrait" xlink:type="simple" id="oo_493859.jpg"><uri content-type="original_file" xlink:type="simple">https://binary.pensoft.net/fig/493859</uri></graphic></fig><fig id="F3" position="float" orientation="portrait"><object-id xmlns:xlink="http://www.w3.org/1999/xlink" content-type="doi" xlink:type="simple">10.3897/zookeys.1009.54303.figure3</object-id><object-id xmlns:xlink="http://www.w3.org/1999/xlink" content-type="arpha" xlink:type="simple">CE5FBBF7-667F-5AAB-A0DE-40144EFC2F04</object-id><label>Figure 3.</label><caption><p>Living specimens of <italic><tp:taxon-name><tp:taxon-name-part taxon-name-part-type="genus" reg="Caridina">Caridina</tp:taxon-name-part></tp:taxon-name></italic> spp in Lake Poso 2. <bold>A, B</bold><italic><tp:taxon-name><tp:taxon-name-part taxon-name-part-type="genus" reg="Caridina">Caridina</tp:taxon-name-part> <tp:taxon-name-part taxon-name-part-type="species" reg="mayamareenae">mayamareenae</tp:taxon-name-part></tp:taxon-name></italic> sp. nov. <bold>C</bold><italic><tp:taxon-name><tp:taxon-name-part taxon-name-part-type="genus" reg="Caridina">C.</tp:taxon-name-part> <tp:taxon-name-part taxon-name-part-type="species" reg="lilianae">lilianae</tp:taxon-name-part></tp:taxon-name></italic> sp. nov. <bold>D</bold> Two snail species <italic><tp:taxon-name><tp:taxon-name-part taxon-name-part-type="genus" reg="Celetaia">Celetaia</tp:taxon-name-part> <tp:taxon-name-part taxon-name-part-type="species" reg="persculpta">persculpta</tp:taxon-name-part></tp:taxon-name></italic> and <italic><tp:taxon-name><tp:taxon-name-part taxon-name-part-type="genus" reg="Tylomelania">Tylomelania</tp:taxon-name-part></tp:taxon-name></italic> sp. on soft substrate. Empty shells of these species are shelter for <italic><tp:taxon-name><tp:taxon-name-part taxon-name-part-type="genus" reg="Caridina">C.</tp:taxon-name-part> <tp:taxon-name-part taxon-name-part-type="species" reg="mayamareenae">mayamareenae</tp:taxon-name-part></tp:taxon-name></italic> sp. nov. <bold>E, F</bold><italic><tp:taxon-name><tp:taxon-name-part taxon-name-part-type="genus" reg="Caridina">C.</tp:taxon-name-part> <tp:taxon-name-part taxon-name-part-type="species" reg="poso">poso</tp:taxon-name-part></tp:taxon-name></italic> sp. nov. <bold>G</bold><italic><tp:taxon-name><tp:taxon-name-part taxon-name-part-type="genus" reg="Caridina">C.</tp:taxon-name-part> <tp:taxon-name-part taxon-name-part-type="species" reg="marlenae">marlenae</tp:taxon-name-part></tp:taxon-name></italic> sp. nov. <bold>H</bold><italic><tp:taxon-name><tp:taxon-name-part taxon-name-part-type="genus" reg="Caridina">C.</tp:taxon-name-part> <tp:taxon-name-part taxon-name-part-type="species" reg="fusca">fusca</tp:taxon-name-part></tp:taxon-name></italic> sp. nov. Not to scale. All photographs: W. Klotz.</p></caption><graphic xmlns:xlink="http://www.w3.org/1999/xlink" xlink:href="zookeys-1009-081-g003.jpg" position="float" orientation="portrait" xlink:type="simple" id="oo_493860.jpg"><uri content-type="original_file" xlink:type="simple">https://binary.pensoft.net/fig/493860</uri></graphic></fig></tp:treatment-sec><ref-list><ref id="B27"><mixed-citation xmlns:xlink="http://www.w3.org/1999/xlink" xlink:type="simple"><person-group><name name-style="western"><surname>von Rintelen</surname><given-names>K</given-names></name><name name-style="western"><surname>Cai</surname><given-names>Y</given-names></name></person-group> (<year>2009</year>) <article-title>Radiation of endemic species flocks in ancient lakes: Systematic revision of the freshwater shrimp <italic><tp:taxon-name><tp:taxon-name-part taxon-name-part-type="genus">Caridina</tp:taxon-name-part></tp:taxon-name></italic> H. Milne Edwards, 1837 (<tp:taxon-name><tp:taxon-name-part taxon-name-part-type="subphylum">Crustacea</tp:taxon-name-part></tp:taxon-name>: <tp:taxon-name><tp:taxon-name-part taxon-name-part-type="order">Decapoda</tp:taxon-name-part></tp:taxon-name>: <tp:taxon-name><tp:taxon-name-part taxon-name-part-type="family">Atyidae</tp:taxon-name-part></tp:taxon-name>) from the ancient lakes of Sulawesi, Indonesia, with the description of eight new species.</article-title><source>The Raffles Bulletin of Zoology</source><volume>57</volume>: <fpage>343</fpage>–<lpage>452</lpage>.</mixed-citation></ref></ref-list></tp:taxon-treatment>
