# Supplementary material for: Lake Poso's shrimp fauna revisited: the description of five new species of the genus Caridina (Crustacea, Decapoda, Atyidae) more than doubles the number of endemic lacustrine species
Source: Zookeys. 2021 Jan 4;1009:81–122. doi: 10.3897/zookeys.1009.54303 (PMC7801368; doi:10.3897/zookeys.1009.54303)
Supplement: XML Treatment for Caridina poso [file zookeys.1009.54303-treatment5.xml]

<!DOCTYPE tp:taxon-treatment
  PUBLIC "-//TaxonX//DTD Taxonomic Treatment Publishing DTD v0 20100105//EN" "tax-treatment-NSO.dtd">
<tp:taxon-treatment xmlns:tp="http://www.plazi.org/taxpub"><tp:treatment-meta><kwd-group><label>Taxon classification</label><kwd><named-content xmlns:xlink="http://www.w3.org/1999/xlink" content-type="kingdom">Animalia</named-content></kwd><kwd><named-content xmlns:xlink="http://www.w3.org/1999/xlink" content-type="order">Decapoda</named-content></kwd><kwd><named-content xmlns:xlink="http://www.w3.org/1999/xlink" content-type="family">Atyidae</named-content></kwd></kwd-group><mixed-citation publication-type="journal"><person-group><name><surname>Klotz</surname><given-names>Werner</given-names></name><name><surname>von Rintelen</surname><given-names>Thomas</given-names></name><name><surname>Wowor</surname><given-names>Daisy</given-names></name><name><surname>Lukhaup</surname><given-names>Chris</given-names></name><name><surname>von Rintelen</surname><given-names>Kristina</given-names></name></person-group><article-title>Lake Poso's shrimp fauna revisited: the description of five new species of the genus <italic><tp:taxon-name><tp:taxon-name-part taxon-name-part-type="genus" reg="Caridina">Caridina</tp:taxon-name-part></tp:taxon-name></italic> (<tp:taxon-name><tp:taxon-name-part taxon-name-part-type="subphylum">Crustacea</tp:taxon-name-part></tp:taxon-name>, <tp:taxon-name><tp:taxon-name-part taxon-name-part-type="order">Decapoda</tp:taxon-name-part></tp:taxon-name>, <tp:taxon-name><tp:taxon-name-part taxon-name-part-type="family">Atyidae</tp:taxon-name-part></tp:taxon-name>) more than doubles the number of endemic lacustrine species</article-title><source>Zookeys</source><day>04</day><month>1</month><year>2021</year><volume>1009</volume><fpage>81</fpage><lpage>122</lpage><pub-id pub-id-type="doi">10.3897/zookeys.1009.54303</pub-id></mixed-citation></tp:treatment-meta><tp:nomenclature><tp:taxon-name><object-id xmlns:xlink="http://www.w3.org/1999/xlink" content-type="arpha" xlink:type="simple">2EC26236-B29F-5BAC-B29D-B5CE168AF7B5</object-id>
                <tp:taxon-name-part taxon-name-part-type="genus" reg="Caridina">Caridina</tp:taxon-name-part>
                <tp:taxon-name-part taxon-name-part-type="species" reg="poso">poso</tp:taxon-name-part>
                <object-id xmlns:xlink="http://www.w3.org/1999/xlink" content-type="zoobank" xlink:type="simple">http://zoobank.org/83931AF8-E252-4068-94D9-69C1103D42D7</object-id>
              </tp:taxon-name><tp:taxon-authority>Klotz, Wowor &amp; K. von Rintelen</tp:taxon-authority><tp:taxon-status xmlns:xlink="http://www.w3.org/1999/xlink" xlink:type="simple">sp. nov.</tp:taxon-status><xref ref-type="fig" rid="F3">Figures 3E–F</xref><xref ref-type="fig" rid="F13">, 13</xref><xref ref-type="fig" rid="F14">, 14</xref></tp:nomenclature><tp:treatment-sec sec-type="material" id="SECID0EVVBI"><title>Material examined.</title><p><bold><italic>Holotype</italic></bold>: ov. ♂ <abbrev xmlns:xlink="http://www.w3.org/1999/xlink" xlink:title="carapace lengt" id="ABBRID0EAWBI" xlink:type="simple">cl</abbrev>. 2.7 mm (<named-content xmlns:xlink="http://www.w3.org/1999/xlink" content-type="dwc:institutional_code" xlink:type="simple">MZB</named-content> Cru 5050), Indonesia, Central Sulawesi, Lake Poso, at Taipa, H-G. Evers leg., 26 Sep. 2010. <bold>Paratypes</bold>: 2 ov. ♀♀ <abbrev xmlns:xlink="http://www.w3.org/1999/xlink" xlink:title="carapace lengt" id="ABBRID0ELWBI" xlink:type="simple">cl</abbrev>. 2.9 and 3.1 mm, 3 ♀♀ <abbrev xmlns:xlink="http://www.w3.org/1999/xlink" xlink:title="carapace lengt" id="ABBRID0EPWBI" xlink:type="simple">cl</abbrev>. 3.0–3.1 mm, 2 ♂♂ <abbrev xmlns:xlink="http://www.w3.org/1999/xlink" xlink:title="carapace lengt" id="ABBRID0ETWBI" xlink:type="simple">cl</abbrev>. 2.6 and 2.7 mm (<named-content xmlns:xlink="http://www.w3.org/1999/xlink" content-type="dwc:institutional_code" xlink:type="simple">ZMB</named-content> 29624), same data as holotype; 5 ov. ♀♀ <abbrev xmlns:xlink="http://www.w3.org/1999/xlink" xlink:title="carapace lengt" id="ABBRID0E3WBI" xlink:type="simple">cl</abbrev>. 3.2–3.4 mm, 5 ♂♂ <abbrev xmlns:xlink="http://www.w3.org/1999/xlink" xlink:title="carapace lengt" id="ABBRID0EAXBI" xlink:type="simple">cl</abbrev>. 2.7–3.2 mm (<named-content xmlns:xlink="http://www.w3.org/1999/xlink" content-type="dwc:institutional_code" xlink:type="simple">MZB</named-content> Cru 5051), 5 ov. ♀♀ <abbrev xmlns:xlink="http://www.w3.org/1999/xlink" xlink:title="carapace lengt" id="ABBRID0EJXBI" xlink:type="simple">cl</abbrev>. 3.3–3.8 mm, 2 ♂♂ <abbrev xmlns:xlink="http://www.w3.org/1999/xlink" xlink:title="carapace lengt" id="ABBRID0ENXBI" xlink:type="simple">cl</abbrev>. 3.1 and 3.2 mm (<named-content xmlns:xlink="http://www.w3.org/1999/xlink" content-type="dwc:institutional_code" xlink:type="simple">ZMB</named-content> 29621), Lake Poso, E shore, “Sulawesi Rock”, <named-content xmlns:xlink="http://www.w3.org/1999/xlink" content-type="dwc:verbatimCoordinates" xlink:type="simple"><named-content content-type="geo-json" specific-use="{&#34;type&#34;:&#34;Point&#34;,&#34;coordinates&#34;:[120.673367,-1.935033]}" id="NCID0EZXBI" xlink:type="simple">1°56.102'S, 120°40.402'E</named-content></named-content>, J. Pfaender and T. von Rintelen leg., 22 Sep. 2015; 5 ♂♂ <abbrev xmlns:xlink="http://www.w3.org/1999/xlink" xlink:title="carapace lengt" id="ABBRID0E5XBI" xlink:type="simple">cl</abbrev>. 2.4–2.7 mm (<named-content xmlns:xlink="http://www.w3.org/1999/xlink" content-type="dwc:institutional_code" xlink:type="simple">MZB</named-content> Cru 5052), 1 ov. ♀ <abbrev xmlns:xlink="http://www.w3.org/1999/xlink" xlink:title="carapace lengt" id="ABBRID0EHYBI" xlink:type="simple">cl</abbrev>. 3.1 mm, 4 ♂♂ <abbrev xmlns:xlink="http://www.w3.org/1999/xlink" xlink:title="carapace lengt" id="ABBRID0ELYBI" xlink:type="simple">cl</abbrev>. 2.6–2.9 mm (<named-content xmlns:xlink="http://www.w3.org/1999/xlink" content-type="dwc:institutional_code" xlink:type="simple">ZMB</named-content> 28063), Lake Poso, W shore, <named-content xmlns:xlink="http://www.w3.org/1999/xlink" content-type="dwc:verbatimCoordinates" xlink:type="simple"><named-content content-type="geo-json" specific-use="{&#34;type&#34;:&#34;Point&#34;,&#34;coordinates&#34;:[120.565417,-1.944500]}" id="NCID0EXYBI" xlink:type="simple">1°56.67'S, 120°33.925'E</named-content></named-content>, B. Stelbrink leg., 07 Sep. 2012.</p><p><bold><italic>Other material</italic></bold>: 1 ♂ <abbrev xmlns:xlink="http://www.w3.org/1999/xlink" xlink:title="carapace lengt" id="ABBRID0EDZBI" xlink:type="simple">cl</abbrev>. 2.7 mm (<named-content xmlns:xlink="http://www.w3.org/1999/xlink" content-type="dwc:institutional_code" xlink:type="simple">ZMB</named-content> 29766), aquarium reared specimen, preserved on 08 Oct. 2015 by W. Klotz.</p></tp:treatment-sec><tp:treatment-sec sec-type="description" id="SECID0EMZBI"><title>Description.</title><p><bold><italic>Cephalothorax and cephalic appendages.</italic></bold> Postorbital carapace length 2.6–3.8 mm (n = 36). Rostrum (Fig. <xref ref-type="fig" rid="F13">13A-C</xref>) very long and slender, curved upwards, reaching far beyond end of scaphocerite, distal 0.5 to 0.8 unarmed, ventral margin armed throughout, most proximal tooth placed below third tooth of dorsal margin in most specimens, 1.35–2.75 (median 2.01, n = 23) times as long as carapace, rostral formula 3–5(4) + 8–14 / 19–37. Orbital margin fused with an antennal spine. Pterygostomial angle broadly rounded. Eyes well developed with globular cornea. Antennular peduncle (Fig. <xref ref-type="fig" rid="F13">13A, C</xref>), 0.97–1.03 (median 1.01, n = 4) times as long as carapace in females, 1.07–1.19 (median 1.16, n = 4) times as long as carapace in males, first segment 1.48–1.78 (median 1.55, n = 5) times as long as second segment, second segment 2.25–2.88 (median 2.44, n = 5) times longer than third segment. Stylocerite reaching to 0.78–0.88 (median 0.83, n = 4) of first segment of antennular peduncle. Scaphocerite (Fig. <xref ref-type="fig" rid="F13">13H</xref>) 4.30–5.33 (median 4.75, n = 6) times as long as wide.</p><fig id="F13" position="float" orientation="portrait"><object-id xmlns:xlink="http://www.w3.org/1999/xlink" content-type="doi" xlink:type="simple">10.3897/zookeys.1009.54303.figure13</object-id><object-id xmlns:xlink="http://www.w3.org/1999/xlink" content-type="arpha" xlink:type="simple">43E2EB63-F0F3-5E95-996B-B7E5E8C47246</object-id><label>Figure 13.</label><caption><p><italic><tp:taxon-name><tp:taxon-name-part taxon-name-part-type="genus" reg="Caridina">Caridina</tp:taxon-name-part> <tp:taxon-name-part taxon-name-part-type="species" reg="poso">poso</tp:taxon-name-part></tp:taxon-name></italic> sp. nov. Morphology 1. ♂, <abbrev xmlns:xlink="http://www.w3.org/1999/xlink" xlink:title="carapace lengt" id="ABBRID0EW1BI" xlink:type="simple">cl</abbrev>. 2.7 mm, <named-content xmlns:xlink="http://www.w3.org/1999/xlink" content-type="dwc:institutional_code" xlink:type="simple">ZMB</named-content> 29766 <bold>A</bold> cephalothorax and cephalic appendages <bold>D</bold> preanal carina <bold>E</bold> uropodal diaeresis <bold>F, G</bold> telson; paratype ♂, <abbrev xmlns:xlink="http://www.w3.org/1999/xlink" xlink:title="carapace lengt" id="ABBRID0EH2BI" xlink:type="simple">cl</abbrev>. 2.7 mm, <named-content xmlns:xlink="http://www.w3.org/1999/xlink" content-type="dwc:institutional_code" xlink:type="simple">ZMB</named-content> 29624 <bold>B</bold> rostrum <bold>H</bold> scaphocerite <bold>I</bold> mandible <bold>J</bold> maxillula <bold>K</bold> maxilla <bold>L</bold> first maxilliped <bold>M</bold> palp of first maxilliped; paratype ov. ♀, <abbrev xmlns:xlink="http://www.w3.org/1999/xlink" xlink:title="carapace lengt" id="ABBRID0E52BI" xlink:type="simple">cl</abbrev>. 3.4 mm, <named-content xmlns:xlink="http://www.w3.org/1999/xlink" content-type="dwc:institutional_code" xlink:type="simple">MZB</named-content> Cru 5051 <bold>C</bold> Rostrum. Scale bars: 1 mm (<bold>A–C, F, H, I</bold>); 0.5 mm (<bold>D, E, G, J–L</bold>); 0.1 mm (<bold>M</bold>).</p></caption><graphic xmlns:xlink="http://www.w3.org/1999/xlink" xlink:href="zookeys-1009-081-g013.jpg" position="float" orientation="portrait" xlink:type="simple" id="oo_493870.jpg"><uri content-type="original_file" xlink:type="simple">https://binary.pensoft.net/fig/493870</uri></graphic></fig><p><bold><italic>Abdominal somites, telson and uropods.</italic></bold> Sixth abdominal somite 0.60–0.76 (median 0.67, n = 12) times carapace length, 1.70–2.18 (median 1.95, n = 11) times as long as fifth somite, 0.93–1.11 (median 1.08, n = 9) times as long as telson. Telson (Fig. <xref ref-type="fig" rid="F13">13F, G</xref>) 3.19–3.83 (median 3.50, n = 3) times as long as proximal wide, 5.73–6.42 (median 6.13, n = 3) times as long as distal wide, distal margin convex without a median projection, with three or four pairs of short spiniform setae dorsally and one pair of short spiniform setae dorsolaterally; distal end with 6–8 long spiniform setae, lateral pair slightly longer than others, innermost pair very tiny. Preanal carina (Fig. <xref ref-type="fig" rid="F13">13D</xref>) with a hook-like spine. Uropodal diaeresis (Fig. <xref ref-type="fig" rid="F13">13E</xref>) with 10–12 short movable spiniform setae, outermost ones shorter than lateral angle.</p><p><bold><italic>Mouthparts and branchiae.</italic></bold> Incisor process of mandible (Fig. <xref ref-type="fig" rid="F13">13I</xref>) ending in irregular teeth, molar process truncated. Lower lacinia of maxillula (Fig. <xref ref-type="fig" rid="F13">13J</xref>) broadly rounded, upper lacinia elongate, with numerous distinct teeth on inner margin, palp slender with few pappose setae and one conical spiniform seta near tip. Upper endites of maxilla (Fig. <xref ref-type="fig" rid="F13">13K</xref>) subdivided, palp slender, scaphognathite tapering posteriorly, fringed with long, curved setae at posterior margin. End of palp of first maxilliped triangular (Fig. <xref ref-type="fig" rid="F13">13L, M</xref>). Podobranch on second maxilliped (Fig. <xref ref-type="fig" rid="F14">14A</xref>) reduced to a lamina. Third maxilliped (Fig. <xref ref-type="fig" rid="F14">14B</xref>) with two arthrobranchs, ultimate segment of maxilliped shorter than penultimate segment. First pereiopod with an arthrobranch. Pleurobranchs present on all pereiopods. Epipod vestigial on third maxilliped, absent from all pereiopods.</p><p><bold><italic><tp:taxon-name><tp:taxon-name-part taxon-name-part-type="genus" reg="Pereiopods">Pereiopods</tp:taxon-name-part></tp:taxon-name></italic>.</bold> Chelae of first and second pereiopods (Fig. <xref ref-type="fig" rid="F14">14C, D</xref>) well developed; chela of first pereiopod 3.11–3.36 (median 3.13, n = 5) times as long as wide, 0.95–1.21 (median 1.13, n = 5) times length of carpus; tips of fingers (Fig. <xref ref-type="fig" rid="F14">14C</xref>) rounded, without hooks, with tufts of hairs near tip; dactylus 2.00–2.50 (median 2.00, n = 5) times as long as palm; carpus slender, hardly excavated distally, 3.13–4.33 (median 3.76, n = 5) times as long as wide, 1.29–1.56 (median 1.45, n = 5) times length of merus. Merus 3.13–3.63 (median 3.38, n = 5) times as long as wide, 0.81–0.88 (median 0.85, n = 5) times as long as ischium. Chela of second pereiopod 3.23–3.91 (median 3.71, n = 6) times as long as wide, 0.67–0.84 (median 0.76, n = 6) times length of carpus; tips of fingers rounded, without hooks, with tufts of hairs near tip; dactylus 1.47–2.29 (median 2.00, n = 6) times as long as palm; carpus 6.50–8.38 (median 7.29, n = 6) times as long as wide, 1.38–1.63 (median 1.53, n = 6) times as long as merus; merus 5.08–6.43 (median 5.71, n = 6) times as long as wide, 0.86–0.96 (median 0.87, n = 6) times as long as ischium. Third pereiopod (Fig. <xref ref-type="fig" rid="F14">14E, F</xref>) not sexually dimorphic, dactylus 3.11–4.67 (median 3.86, n = 5) times as long as wide (terminal claw and spiniform setae on flexor margin included), terminating in one large claw with 5–7 short spiniform setae on flexor margin; propodus very slender, 16.50–19.11 (median 18.71, n = 6) times as long as wide, 4.78–6.00 (median 5.12, n = 6) times as long as dactylus; carpus 8.73–10.40 (median 9.50, n = 6) times as long as wide, 0.64–0.72 (median 0.70, n = 6) times as long as propodus; merus slender, 11.25–13.93 (median 12.31, n = 6) times as long as wide, 1.54–1.71 (median 1.66, n = 6) times as long as carpus, bearing 4 strong spiniform setae on posterior margin of outer surface. Ischium with one spiniform seta. Fifth pereiopod (Fig. <xref ref-type="fig" rid="F14">14G, H</xref>) slender, dactylus 2.43–4.67 (median 3.69, n = 6) times as long as wide (terminal claw and serrate setae on flexor margin included), terminating in one large claw, with 30–34 serrate setae on flexor margin; propodus slender, 15.80–21.50 (median 16.97, n = 6) times as long as wide, 4.41–5.28 (median 4.73, n = 6) times length of dactylus, carpus 7.27–10.40 (median 8.30, n = 6) times as long as wide, 0.51–0.61 (median 0.59, n = 6) times as long as propodus; merus slender, 11.50–12.92 (median 11.74, n = 6) times as long as wide, 1.35–1.63 (median 1.50, n = 6) times length of carpus, bearing four or five strong spiniform setae on posterior margin of outer surface. Ischium without a strong spiniform seta.</p><fig id="F14" position="float" orientation="portrait"><object-id xmlns:xlink="http://www.w3.org/1999/xlink" content-type="doi" xlink:type="simple">10.3897/zookeys.1009.54303.figure14</object-id><object-id xmlns:xlink="http://www.w3.org/1999/xlink" content-type="arpha" xlink:type="simple">4E733CCB-574C-582B-B54D-CB834A68A8B5</object-id><label>Figure 14.</label><caption><p><italic><tp:taxon-name><tp:taxon-name-part taxon-name-part-type="genus" reg="Caridina">Caridina</tp:taxon-name-part> <tp:taxon-name-part taxon-name-part-type="species" reg="poso">poso</tp:taxon-name-part></tp:taxon-name></italic> sp. nov. Morphology 2. Paratype ♂, <abbrev xmlns:xlink="http://www.w3.org/1999/xlink" xlink:title="carapace lengt" id="ABBRID0EV6BI" xlink:type="simple">cl</abbrev>. 2.7 mm, <named-content xmlns:xlink="http://www.w3.org/1999/xlink" content-type="dwc:institutional_code" xlink:type="simple">ZMB</named-content> 29624 <bold>A</bold> second maxilliped <bold>B</bold> third maxilliped <bold>C</bold> first pereiopod <bold>D</bold> second pereiopod <bold>E</bold> third pereiopod <bold>F</bold> dactylus of third pereiopod <bold>G</bold> fifth pereiopod <bold>H</bold> dactylus of fifth pereiopod; ♂, <abbrev xmlns:xlink="http://www.w3.org/1999/xlink" xlink:title="carapace lengt" id="ABBRID0EOACI" xlink:type="simple">cl</abbrev>. 2.7 mm, <named-content xmlns:xlink="http://www.w3.org/1999/xlink" content-type="dwc:institutional_code" xlink:type="simple">ZMB</named-content> 29766 <bold>I</bold> endopod of male first pleopod <bold>J</bold> appendix masculina on male second pleopod. Scale bars: 0.5 mm (<bold>A, F–J</bold>); 1 mm (<bold>B–E</bold>).</p></caption><graphic xmlns:xlink="http://www.w3.org/1999/xlink" xlink:href="zookeys-1009-081-g014.jpg" position="float" orientation="portrait" xlink:type="simple" id="oo_493871.jpg"><uri content-type="original_file" xlink:type="simple">https://binary.pensoft.net/fig/493871</uri></graphic></fig><p><bold><italic>Pleopods</italic>.</bold> Endopod of male first pleopod (Fig. <xref ref-type="fig" rid="F14">14I</xref>) subtriangular, without an appendix interna, 1.77–2.27 (median 1.83, n = 3) times as long as proximal width, 0.21–0.27 (median 0.23, n = 3) times as long as exopod. Appendix masculina on male second pleopod (Fig. <xref ref-type="fig" rid="F14">14J</xref>) slender, rod-shaped, 7.25–10.50 (median 7.67, n = 3) times as long as wide, with long spiniform setae on inner and distal margin, a few pappose setae on basal part, appendix interna reaching to ~ 0.65–0.90 (median 0.85, n = 3) of appendix masculina.</p></tp:treatment-sec><tp:treatment-sec sec-type="Colouration" id="SECID0ETBCI"><title>Colouration.</title><p>Body and legs mottled with reddish and white dots arranged in rows, exopod of uropods with a black and white blotch, antennae dark red, chelae white with red fingers (Fig. <xref ref-type="fig" rid="F3">3E, F</xref>).</p></tp:treatment-sec><tp:treatment-sec sec-type="Reproductive biology and larval development" id="SECID0E4BCI"><title>Reproductive biology and larval development.</title><p>Ovigerous females with few, large eggs (5 and 9, n = 2). Size of eggs 0.96–1.11 × 0.56–0.66 mm (n = 9).</p></tp:treatment-sec><tp:treatment-sec sec-type="etymology" id="SECID0ECCCI"><title>Etymology.</title><p>The specific name is a noun in apposition after the type locality, Lake Poso.</p></tp:treatment-sec><tp:treatment-sec sec-type="distribution" id="SECID0EHCCI"><title>Distribution.</title><p><italic><tp:taxon-name><tp:taxon-name-part taxon-name-part-type="genus" reg="Caridina">Caridina</tp:taxon-name-part> <tp:taxon-name-part taxon-name-part-type="species" reg="poso">poso</tp:taxon-name-part></tp:taxon-name></italic> sp. nov. is endemic to Lake Poso. Specimens were found at three localities within the lake, one at the east shore and two at the west shore.</p></tp:treatment-sec><tp:treatment-sec sec-type="ecology" id="SECID0EYCCI"><title>Ecology.</title><p><italic><tp:taxon-name><tp:taxon-name-part taxon-name-part-type="genus" reg="Caridina">Caridina</tp:taxon-name-part> <tp:taxon-name-part taxon-name-part-type="species" reg="poso">poso</tp:taxon-name-part></tp:taxon-name></italic> sp. nov. lives in packs of debris (small to medium-sized stones) close to the shore of the Lake Poso and thus could be considered a hard substrate dweller as defined in <xref ref-type="bibr" rid="B27">von Rintelen and Cai (2009)</xref>. The species was never found on soft substrates such as dead leaves, wood or water plants.</p></tp:treatment-sec><tp:treatment-sec sec-type="remarks" id="SECID0ENDCI"><title>Remarks.</title><p>With its long and upturned rostrum, <italic><tp:taxon-name><tp:taxon-name-part taxon-name-part-type="genus" reg="Caridina">C.</tp:taxon-name-part> <tp:taxon-name-part taxon-name-part-type="species" reg="poso">poso</tp:taxon-name-part></tp:taxon-name></italic> sp. nov. is similar to <italic><tp:taxon-name><tp:taxon-name-part taxon-name-part-type="genus" reg="Caridina">C.</tp:taxon-name-part> <tp:taxon-name-part taxon-name-part-type="species" reg="ensifera">ensifera</tp:taxon-name-part></tp:taxon-name></italic> and <italic><tp:taxon-name><tp:taxon-name-part taxon-name-part-type="genus" reg="Caridina">C.</tp:taxon-name-part> <tp:taxon-name-part taxon-name-part-type="species" reg="caerulea">caerulea</tp:taxon-name-part></tp:taxon-name></italic>, two endemic species to Lake Poso. In the field, colouration alone is sufficient to differenciate <italic><tp:taxon-name><tp:taxon-name-part taxon-name-part-type="genus" reg="Caridina">C.</tp:taxon-name-part> <tp:taxon-name-part taxon-name-part-type="species" reg="poso">poso</tp:taxon-name-part></tp:taxon-name></italic> sp. nov. from these species. The much smaller species <italic><tp:taxon-name><tp:taxon-name-part taxon-name-part-type="genus" reg="Caridina">C.</tp:taxon-name-part> <tp:taxon-name-part taxon-name-part-type="species" reg="poso">poso</tp:taxon-name-part></tp:taxon-name></italic> sp. nov. (carapace length 2.6–3.8 mm) is showing black and white blotches on the exopod of the uropods. In the larger species <italic><tp:taxon-name><tp:taxon-name-part taxon-name-part-type="genus" reg="Caridina">C.</tp:taxon-name-part> <tp:taxon-name-part taxon-name-part-type="species" reg="ensifera">ensifera</tp:taxon-name-part></tp:taxon-name></italic> (<abbrev xmlns:xlink="http://www.w3.org/1999/xlink" xlink:title="carapace lengt" id="ABBRID0EVFCI" xlink:type="simple">cl</abbrev>. 3.5–5.3 mm), a dark red spot is seen on the exopod of the uropods. In <italic><tp:taxon-name><tp:taxon-name-part taxon-name-part-type="genus" reg="Caridina">C.</tp:taxon-name-part> <tp:taxon-name-part taxon-name-part-type="species" reg="caerulea">caerulea</tp:taxon-name-part></tp:taxon-name></italic> (<abbrev xmlns:xlink="http://www.w3.org/1999/xlink" xlink:title="carapace lengt" id="ABBRID0EEGCI" xlink:type="simple">cl</abbrev>. 3.0–4.5 mm), the exopod of the uropods shows an elongate blue blotch (<xref ref-type="bibr" rid="B27">von Rintelen and Cai 2009</xref>).</p><p>In preserved condition, <italic><tp:taxon-name><tp:taxon-name-part taxon-name-part-type="genus" reg="Caridina">C.</tp:taxon-name-part> <tp:taxon-name-part taxon-name-part-type="species" reg="poso">poso</tp:taxon-name-part></tp:taxon-name></italic> sp. nov. can be distinguished from <italic><tp:taxon-name><tp:taxon-name-part taxon-name-part-type="genus" reg="Caridina">C.</tp:taxon-name-part> <tp:taxon-name-part taxon-name-part-type="species" reg="ensifera">ensifera</tp:taxon-name-part></tp:taxon-name></italic> by the absence of epipods on all pereiopods (a vestigial epipod is present on third maxilliped vs. epipods well developed, with distal hooks on the third maxilliped and first and second pereiopods in <italic><tp:taxon-name><tp:taxon-name-part taxon-name-part-type="genus" reg="Caridina">C.</tp:taxon-name-part> <tp:taxon-name-part taxon-name-part-type="species" reg="ensifera">ensifera</tp:taxon-name-part></tp:taxon-name></italic>) and by the higher number of postorbital teeth on the rostrum (3–5 (mode 4) vs. 1–3 (mode 2) in <italic><tp:taxon-name><tp:taxon-name-part taxon-name-part-type="genus" reg="Caridina">C.</tp:taxon-name-part> <tp:taxon-name-part taxon-name-part-type="species" reg="ensifera">ensifera</tp:taxon-name-part></tp:taxon-name></italic>). Further, <italic><tp:taxon-name><tp:taxon-name-part taxon-name-part-type="genus" reg="Caridina">C.</tp:taxon-name-part> <tp:taxon-name-part taxon-name-part-type="species" reg="poso">poso</tp:taxon-name-part></tp:taxon-name></italic> sp. nov. differs by its slender chelipeds (chela of first pereiopod 3.1–3.4 times as long as high vs. 2.0–2.8 times in <italic><tp:taxon-name><tp:taxon-name-part taxon-name-part-type="genus" reg="Caridina">C.</tp:taxon-name-part> <tp:taxon-name-part taxon-name-part-type="species" reg="ensifera">ensifera</tp:taxon-name-part></tp:taxon-name></italic>, dactylus of first cheliped 2.0–2.5 times as long as palm vs. 1.0–1.3 times in <italic><tp:taxon-name><tp:taxon-name-part taxon-name-part-type="genus" reg="Caridina">C.</tp:taxon-name-part> <tp:taxon-name-part taxon-name-part-type="species" reg="ensifera">ensifera</tp:taxon-name-part></tp:taxon-name></italic>, dactylus of second cheliped 1.5–2.3 times as long as palm vs. 1.2–1.4 times in <italic><tp:taxon-name><tp:taxon-name-part taxon-name-part-type="genus" reg="Caridina">C.</tp:taxon-name-part> <tp:taxon-name-part taxon-name-part-type="species" reg="ensifera">ensifera</tp:taxon-name-part></tp:taxon-name></italic>) and slender third pair of pereiopods (propodus 16.5–19.1 times as long as wide vs. 10–13 times in <italic><tp:taxon-name><tp:taxon-name-part taxon-name-part-type="genus" reg="Caridina">C.</tp:taxon-name-part> <tp:taxon-name-part taxon-name-part-type="species" reg="ensifera">ensifera</tp:taxon-name-part></tp:taxon-name></italic>, carpus 8.7–10.4 times as long as wide vs. 4.7–6.1 times in <italic><tp:taxon-name><tp:taxon-name-part taxon-name-part-type="genus" reg="Caridina">C.</tp:taxon-name-part> <tp:taxon-name-part taxon-name-part-type="species" reg="ensifera">ensifera</tp:taxon-name-part></tp:taxon-name></italic>, merus 11.3–13.9 times as long as wide vs. 9.2–11.4 times in <italic><tp:taxon-name><tp:taxon-name-part taxon-name-part-type="genus" reg="Caridina">C.</tp:taxon-name-part> <tp:taxon-name-part taxon-name-part-type="species" reg="ensifera">ensifera</tp:taxon-name-part></tp:taxon-name></italic>). In contrast, the dactyli of the fifth pereiopods are shorter (dactylus 2.4–4.7 times as long as wide vs. 5.4–7.0 times in <italic><tp:taxon-name><tp:taxon-name-part taxon-name-part-type="genus" reg="Caridina">C.</tp:taxon-name-part> <tp:taxon-name-part taxon-name-part-type="species" reg="ensifera">ensifera</tp:taxon-name-part></tp:taxon-name></italic>, propodus 4.4–5.3 times as long as dactylus vs. 2.5–3.0 times in <italic><tp:taxon-name><tp:taxon-name-part taxon-name-part-type="genus" reg="Caridina">C.</tp:taxon-name-part> <tp:taxon-name-part taxon-name-part-type="species" reg="ensifera">ensifera</tp:taxon-name-part></tp:taxon-name></italic>). The dactyli of fifth pereiopods are armed with a smaller number of serrate setae on the flexor margin (30–34 vs. 51–57 in <italic><tp:taxon-name><tp:taxon-name-part taxon-name-part-type="genus" reg="Caridina">C.</tp:taxon-name-part> <tp:taxon-name-part taxon-name-part-type="species" reg="ensifera">ensifera</tp:taxon-name-part></tp:taxon-name></italic>). <italic><tp:taxon-name><tp:taxon-name-part taxon-name-part-type="genus" reg="Caridina">Caridina</tp:taxon-name-part> <tp:taxon-name-part taxon-name-part-type="species" reg="poso">poso</tp:taxon-name-part></tp:taxon-name></italic> sp. nov. differs from <italic><tp:taxon-name><tp:taxon-name-part taxon-name-part-type="genus" reg="Caridina">C.</tp:taxon-name-part> <tp:taxon-name-part taxon-name-part-type="species" reg="caerulea">caerulea</tp:taxon-name-part></tp:taxon-name></italic> by the absence of epipods on all pereiopods (a vestigial epipod is present on the third maxilliped) vs. epipods well developed (with distal hooks) on the third maxilliped and first and second pereiopods and the higher number of postorbital teeth on the rostrum (3–5 (mode 4) vs. 2–4 (mode 2)) in <italic><tp:taxon-name><tp:taxon-name-part taxon-name-part-type="genus" reg="Caridina">C.</tp:taxon-name-part> <tp:taxon-name-part taxon-name-part-type="species" reg="caerulea">caerulea</tp:taxon-name-part></tp:taxon-name></italic>; further by its shorter telson (telson 0.6–0.7 times as long as carapace vs. 0.8 times in <italic><tp:taxon-name><tp:taxon-name-part taxon-name-part-type="genus" reg="Caridina">C.</tp:taxon-name-part> <tp:taxon-name-part taxon-name-part-type="species" reg="caerulea">caerulea</tp:taxon-name-part></tp:taxon-name></italic>), by the slender chelipeds (chela of first pereiopod 3.1–3.4 times as long as high vs. 1.9–2.7 times in <italic><tp:taxon-name><tp:taxon-name-part taxon-name-part-type="genus" reg="Caridina">C.</tp:taxon-name-part> <tp:taxon-name-part taxon-name-part-type="species" reg="caerulea">caerulea</tp:taxon-name-part></tp:taxon-name></italic>, dactylus of first cheliped 2.0–2.5 times as long as palm vs. 1.1–1.4 times in <italic><tp:taxon-name><tp:taxon-name-part taxon-name-part-type="genus" reg="Caridina">C.</tp:taxon-name-part> <tp:taxon-name-part taxon-name-part-type="species" reg="caerulea">caerulea</tp:taxon-name-part></tp:taxon-name></italic>, carpus of first cheliped 3.1–4.3 times as long as wide vs. 2.1–2.5 times in <italic><tp:taxon-name><tp:taxon-name-part taxon-name-part-type="genus" reg="Caridina">C.</tp:taxon-name-part> <tp:taxon-name-part taxon-name-part-type="species" reg="caerulea">caerulea</tp:taxon-name-part></tp:taxon-name></italic>; chela of second cheliped 3.2–3.9 times as long as wide vs. 2.1–3.2 times in <italic><tp:taxon-name><tp:taxon-name-part taxon-name-part-type="genus" reg="Caridina">C.</tp:taxon-name-part> <tp:taxon-name-part taxon-name-part-type="species" reg="caerulea">caerulea</tp:taxon-name-part></tp:taxon-name></italic>, dactylus of second cheliped 1.5–2.3 times as long as palm vs. 1.3–1.6 times in <italic><tp:taxon-name><tp:taxon-name-part taxon-name-part-type="genus" reg="Caridina">C.</tp:taxon-name-part> <tp:taxon-name-part taxon-name-part-type="species" reg="caerulea">caerulea</tp:taxon-name-part></tp:taxon-name></italic>, carpus of second cheliped 6.5–8.4 times as long as wide vs. 4.1–5.4 times in <italic><tp:taxon-name><tp:taxon-name-part taxon-name-part-type="genus" reg="Caridina">C.</tp:taxon-name-part> <tp:taxon-name-part taxon-name-part-type="species" reg="caerulea">caerulea</tp:taxon-name-part></tp:taxon-name></italic>). The third pair of pereiopods is more slender (propodus 16.5–19.1 times as long as wide vs. 12.9–16.3 times in <italic><tp:taxon-name><tp:taxon-name-part taxon-name-part-type="genus" reg="Caridina">C.</tp:taxon-name-part> <tp:taxon-name-part taxon-name-part-type="species" reg="caerulea">caerulea</tp:taxon-name-part></tp:taxon-name></italic>, carpus 8.7–10.4 times as long as wide vs. 5.9–8.0 times in <italic><tp:taxon-name><tp:taxon-name-part taxon-name-part-type="genus" reg="Caridina">C.</tp:taxon-name-part> <tp:taxon-name-part taxon-name-part-type="species" reg="caerulea">caerulea</tp:taxon-name-part></tp:taxon-name></italic>, merus 11.3–13.9 times as long as wide vs. 9.4–11.8 times in <italic><tp:taxon-name><tp:taxon-name-part taxon-name-part-type="genus" reg="Caridina">C.</tp:taxon-name-part> <tp:taxon-name-part taxon-name-part-type="species" reg="caerulea">caerulea</tp:taxon-name-part></tp:taxon-name></italic>). Merus of fifth pereiopod slender, 11.5–12.9 times as long as wide vs. 8.5–11.3 times in <italic><tp:taxon-name><tp:taxon-name-part taxon-name-part-type="genus" reg="Caridina">C.</tp:taxon-name-part> <tp:taxon-name-part taxon-name-part-type="species" reg="caerulea">caerulea</tp:taxon-name-part></tp:taxon-name></italic>.</p></tp:treatment-sec><tp:treatment-sec><!--Section generated to contain objects referenced in tp:taxon-treatment.--><fig id="F3" position="float" orientation="portrait"><object-id xmlns:xlink="http://www.w3.org/1999/xlink" content-type="doi" xlink:type="simple">10.3897/zookeys.1009.54303.figure3</object-id><object-id xmlns:xlink="http://www.w3.org/1999/xlink" content-type="arpha" xlink:type="simple">CE5FBBF7-667F-5AAB-A0DE-40144EFC2F04</object-id><label>Figure 3.</label><caption><p>Living specimens of <italic><tp:taxon-name><tp:taxon-name-part taxon-name-part-type="genus" reg="Caridina">Caridina</tp:taxon-name-part></tp:taxon-name></italic> spp in Lake Poso 2. <bold>A, B</bold><italic><tp:taxon-name><tp:taxon-name-part taxon-name-part-type="genus" reg="Caridina">Caridina</tp:taxon-name-part> <tp:taxon-name-part taxon-name-part-type="species" reg="mayamareenae">mayamareenae</tp:taxon-name-part></tp:taxon-name></italic> sp. nov. <bold>C</bold><italic><tp:taxon-name><tp:taxon-name-part taxon-name-part-type="genus" reg="Caridina">C.</tp:taxon-name-part> <tp:taxon-name-part taxon-name-part-type="species" reg="lilianae">lilianae</tp:taxon-name-part></tp:taxon-name></italic> sp. nov. <bold>D</bold> Two snail species <italic><tp:taxon-name><tp:taxon-name-part taxon-name-part-type="genus" reg="Celetaia">Celetaia</tp:taxon-name-part> <tp:taxon-name-part taxon-name-part-type="species" reg="persculpta">persculpta</tp:taxon-name-part></tp:taxon-name></italic> and <italic><tp:taxon-name><tp:taxon-name-part taxon-name-part-type="genus" reg="Tylomelania">Tylomelania</tp:taxon-name-part></tp:taxon-name></italic> sp. on soft substrate. Empty shells of these species are shelter for <italic><tp:taxon-name><tp:taxon-name-part taxon-name-part-type="genus" reg="Caridina">C.</tp:taxon-name-part> <tp:taxon-name-part taxon-name-part-type="species" reg="mayamareenae">mayamareenae</tp:taxon-name-part></tp:taxon-name></italic> sp. nov. <bold>E, F</bold><italic><tp:taxon-name><tp:taxon-name-part taxon-name-part-type="genus" reg="Caridina">C.</tp:taxon-name-part> <tp:taxon-name-part taxon-name-part-type="species" reg="poso">poso</tp:taxon-name-part></tp:taxon-name></italic> sp. nov. <bold>G</bold><italic><tp:taxon-name><tp:taxon-name-part taxon-name-part-type="genus" reg="Caridina">C.</tp:taxon-name-part> <tp:taxon-name-part taxon-name-part-type="species" reg="marlenae">marlenae</tp:taxon-name-part></tp:taxon-name></italic> sp. nov. <bold>H</bold><italic><tp:taxon-name><tp:taxon-name-part taxon-name-part-type="genus" reg="Caridina">C.</tp:taxon-name-part> <tp:taxon-name-part taxon-name-part-type="species" reg="fusca">fusca</tp:taxon-name-part></tp:taxon-name></italic> sp. nov. Not to scale. All photographs: W. Klotz.</p></caption><graphic xmlns:xlink="http://www.w3.org/1999/xlink" xlink:href="zookeys-1009-081-g003.jpg" position="float" orientation="portrait" xlink:type="simple" id="oo_493860.jpg"><uri content-type="original_file" xlink:type="simple">https://binary.pensoft.net/fig/493860</uri></graphic></fig></tp:treatment-sec><ref-list><ref id="B27"><mixed-citation xmlns:xlink="http://www.w3.org/1999/xlink" xlink:type="simple"><person-group><name name-style="western"><surname>von Rintelen</surname><given-names>K</given-names></name><name name-style="western"><surname>Cai</surname><given-names>Y</given-names></name></person-group> (<year>2009</year>) <article-title>Radiation of endemic species flocks in ancient lakes: Systematic revision of the freshwater shrimp <italic><tp:taxon-name><tp:taxon-name-part taxon-name-part-type="genus">Caridina</tp:taxon-name-part></tp:taxon-name></italic> H. Milne Edwards, 1837 (<tp:taxon-name><tp:taxon-name-part taxon-name-part-type="subphylum">Crustacea</tp:taxon-name-part></tp:taxon-name>: <tp:taxon-name><tp:taxon-name-part taxon-name-part-type="order">Decapoda</tp:taxon-name-part></tp:taxon-name>: <tp:taxon-name><tp:taxon-name-part taxon-name-part-type="family">Atyidae</tp:taxon-name-part></tp:taxon-name>) from the ancient lakes of Sulawesi, Indonesia, with the description of eight new species.</article-title><source>The Raffles Bulletin of Zoology</source><volume>57</volume>: <fpage>343</fpage>–<lpage>452</lpage>.</mixed-citation></ref></ref-list></tp:taxon-treatment>
